# Supplementary material for: Further records of social parasitic ants in Europe and review of the Bulgarian species
Source: Biodivers Data J. 2024 May 27;12:e123575. doi: 10.3897/BDJ.12.e123575 (PMC11150874; doi:10.3897/BDJ.12.e123575)
Supplement: XML Treatment for Anergates atratulus [file BDJ.12.e123575-treatment1.xml]

<!DOCTYPE tp:taxon-treatment
  PUBLIC "-//TaxonX//DTD Taxonomic Treatment Publishing DTD v0 20100105//EN" "tax-treatment-NSO.dtd">
<tp:taxon-treatment xmlns:tp="http://www.plazi.org/taxpub"><tp:treatment-meta><mixed-citation publication-type="journal"><person-group><name><surname>Lapeva-Gjonova</surname><given-names>Albena</given-names></name><name><surname>Csősz</surname><given-names>Sándor</given-names></name><name><surname>Mifsud</surname><given-names>David</given-names></name></person-group><article-title>Further records of social parasitic ants in Europe and review of the Bulgarian species</article-title><source>Biodivers Data J</source><day>27</day><month>05</month><year>2024</year><volume>12</volume><pub-id pub-id-type="doi">10.3897/BDJ.12.e123575</pub-id></mixed-citation></tp:treatment-meta><tp:nomenclature><tp:taxon-name>
            <object-id xmlns:xlink="http://www.w3.org/1999/xlink" content-type="arpha" xlink:type="simple">FF0250A9-56FE-5EC4-A680-A90912002103</object-id>
            <tp:taxon-name-part taxon-name-part-type="genus">Anergates</tp:taxon-name-part>
            <tp:taxon-name-part taxon-name-part-type="species">atratulus</tp:taxon-name-part>
          </tp:taxon-name><tp:taxon-authority>(Schenck, 1852)</tp:taxon-authority></tp:nomenclature><tp:treatment-sec sec-type="materials"><title>Materials</title><list list-type="alpha-lower" list-content="occurrences"><list-item><p><bold>Type status:</bold> <named-content xmlns:xlink="http://www.w3.org/1999/xlink" content-type="dwc:typeStatus" xlink:type="simple">Other material</named-content>. <bold>Occurrence:</bold> catalogNumber: <named-content xmlns:xlink="http://www.w3.org/1999/xlink" content-type="dwc:catalogNumber" xlink:type="simple">BFUS-I-AG001990</named-content>; occurrenceRemarks: <named-content xmlns:xlink="http://www.w3.org/1999/xlink" content-type="dwc:occurrenceRemarks" xlink:type="simple">found together with the host workers, males and queens of <italic><tp:taxon-name><tp:taxon-name-part taxon-name-part-type="genus" reg="Tetramorium">Tetramorium</tp:taxon-name-part><tp:taxon-name-part taxon-name-part-type="species" reg="semilaeve">semilaeve</tp:taxon-name-part></tp:taxon-name></italic> André, 1883</named-content>; recordedBy: <named-content xmlns:xlink="http://www.w3.org/1999/xlink" content-type="dwc:recordedBy" xlink:type="simple">A. Lapeva-Gjonova</named-content>; individualCount: <named-content xmlns:xlink="http://www.w3.org/1999/xlink" content-type="dwc:individualCount" xlink:type="simple">1</named-content>; sex: <named-content xmlns:xlink="http://www.w3.org/1999/xlink" content-type="dwc:sex" xlink:type="simple">female</named-content>; reproductiveCondition: <named-content xmlns:xlink="http://www.w3.org/1999/xlink" content-type="dwc:reproductiveCondition" xlink:type="simple">physiogastric</named-content>; preparations: <named-content xmlns:xlink="http://www.w3.org/1999/xlink" content-type="dwc:preparations" xlink:type="simple">EtOH</named-content>; occurrenceID: <named-content xmlns:xlink="http://www.w3.org/1999/xlink" content-type="dwc:occurrenceID" xlink:type="simple">6A8EC018-7368-5DA5-BD91-338261A9811D</named-content>; <bold>Taxon:</bold> scientificName: <named-content xmlns:xlink="http://www.w3.org/1999/xlink" content-type="dwc:scientificName" xlink:type="simple"><italic><tp:taxon-name><tp:taxon-name-part taxon-name-part-type="genus" reg="Anergates">Anergates</tp:taxon-name-part><tp:taxon-name-part taxon-name-part-type="species" reg="atratulus">atratulus</tp:taxon-name-part></tp:taxon-name></italic> (Schenck, 1852)</named-content>; order: <named-content xmlns:xlink="http://www.w3.org/1999/xlink" content-type="dwc:order" xlink:type="simple"><tp:taxon-name><tp:taxon-name-part taxon-name-part-type="order">Hymenoptera</tp:taxon-name-part></tp:taxon-name></named-content>; family: <named-content xmlns:xlink="http://www.w3.org/1999/xlink" content-type="dwc:family" xlink:type="simple"><tp:taxon-name><tp:taxon-name-part taxon-name-part-type="family">Formicidae</tp:taxon-name-part></tp:taxon-name></named-content>; taxonRank: <named-content xmlns:xlink="http://www.w3.org/1999/xlink" content-type="dwc:taxonRank" xlink:type="simple">species</named-content>; <bold>Location:</bold> island: <named-content xmlns:xlink="http://www.w3.org/1999/xlink" content-type="dwc:island" xlink:type="simple">Gozo</named-content>; country: <named-content xmlns:xlink="http://www.w3.org/1999/xlink" content-type="dwc:country" xlink:type="simple">Malta</named-content>; locality: <named-content xmlns:xlink="http://www.w3.org/1999/xlink" content-type="dwc:locality" xlink:type="simple">Ramla Bay</named-content>; minimumElevationInMeters: <named-content xmlns:xlink="http://www.w3.org/1999/xlink" content-type="dwc:minimumElevationInMeters" xlink:type="simple">15</named-content>; locationRemarks: <named-content xmlns:xlink="http://www.w3.org/1999/xlink" content-type="dwc:locationRemarks" xlink:type="simple">under stone</named-content>; decimalLatitude: <named-content xmlns:xlink="http://www.w3.org/1999/xlink" content-type="dwc:decimalLatitude" xlink:type="simple">36.0601</named-content>; decimalLongitude: <named-content xmlns:xlink="http://www.w3.org/1999/xlink" content-type="dwc:decimalLongitude" xlink:type="simple">14.2834</named-content>; <bold>Event:</bold> eventDate: <named-content xmlns:xlink="http://www.w3.org/1999/xlink" content-type="dwc:eventDate" xlink:type="simple">06-06-2019</named-content>; habitat: <named-content xmlns:xlink="http://www.w3.org/1999/xlink" content-type="dwc:habitat" xlink:type="simple">littoral</named-content>; <bold>Record Level:</bold> collectionID: <named-content xmlns:xlink="http://www.w3.org/1999/xlink" content-type="dwc:collectionID" xlink:type="simple">BFUS</named-content>; basisOfRecord: <named-content xmlns:xlink="http://www.w3.org/1999/xlink" content-type="dwc:basisOfRecord" xlink:type="simple">PreservedSpecimen</named-content></p></list-item><list-item><p><bold>Type status:</bold> <named-content xmlns:xlink="http://www.w3.org/1999/xlink" content-type="dwc:typeStatus" xlink:type="simple">Other material</named-content>. <bold>Occurrence:</bold> catalogNumber: <named-content xmlns:xlink="http://www.w3.org/1999/xlink" content-type="dwc:catalogNumber" xlink:type="simple">BFUS-I-AG001992</named-content>; occurrenceRemarks: <named-content xmlns:xlink="http://www.w3.org/1999/xlink" content-type="dwc:occurrenceRemarks" xlink:type="simple">found together with the host workers of <italic><tp:taxon-name><tp:taxon-name-part taxon-name-part-type="genus" reg="Tetramorium">Tetramorium</tp:taxon-name-part><tp:taxon-name-part taxon-name-part-type="species" reg="immigrans">immigrans</tp:taxon-name-part></tp:taxon-name></italic> Santschi, 1927</named-content>; recordedBy: <named-content xmlns:xlink="http://www.w3.org/1999/xlink" content-type="dwc:recordedBy" xlink:type="simple">A. Lapeva-Gjonova</named-content>; individualCount: <named-content xmlns:xlink="http://www.w3.org/1999/xlink" content-type="dwc:individualCount" xlink:type="simple">11</named-content>; sex: <named-content xmlns:xlink="http://www.w3.org/1999/xlink" content-type="dwc:sex" xlink:type="simple">10 queens, 1 male</named-content>; preparations: <named-content xmlns:xlink="http://www.w3.org/1999/xlink" content-type="dwc:preparations" xlink:type="simple">EtOH</named-content>; occurrenceID: <named-content xmlns:xlink="http://www.w3.org/1999/xlink" content-type="dwc:occurrenceID" xlink:type="simple">88345A4A-2981-5BCC-B0BB-9C3DE3843FB5</named-content>; <bold>Taxon:</bold> scientificName: <named-content xmlns:xlink="http://www.w3.org/1999/xlink" content-type="dwc:scientificName" xlink:type="simple"><italic><tp:taxon-name><tp:taxon-name-part taxon-name-part-type="genus" reg="Anergates">Anergates</tp:taxon-name-part><tp:taxon-name-part taxon-name-part-type="species" reg="atratulus">atratulus</tp:taxon-name-part></tp:taxon-name></italic> (Schenck, 1852)</named-content>; order: <named-content xmlns:xlink="http://www.w3.org/1999/xlink" content-type="dwc:order" xlink:type="simple"><tp:taxon-name><tp:taxon-name-part taxon-name-part-type="order">Hymenoptera</tp:taxon-name-part></tp:taxon-name></named-content>; family: <named-content xmlns:xlink="http://www.w3.org/1999/xlink" content-type="dwc:family" xlink:type="simple"><tp:taxon-name><tp:taxon-name-part taxon-name-part-type="family">Formicidae</tp:taxon-name-part></tp:taxon-name></named-content>; taxonRank: <named-content xmlns:xlink="http://www.w3.org/1999/xlink" content-type="dwc:taxonRank" xlink:type="simple">species</named-content>; <bold>Location:</bold> country: <named-content xmlns:xlink="http://www.w3.org/1999/xlink" content-type="dwc:country" xlink:type="simple">Bulgaria</named-content>; county: <named-content xmlns:xlink="http://www.w3.org/1999/xlink" content-type="dwc:county" xlink:type="simple">Burgas</named-content>; municipality: <named-content xmlns:xlink="http://www.w3.org/1999/xlink" content-type="dwc:municipality" xlink:type="simple">Malko Tarnovo</named-content>; locality: <named-content xmlns:xlink="http://www.w3.org/1999/xlink" content-type="dwc:locality" xlink:type="simple">near Kalovo vill.</named-content>; minimumElevationInMeters: <named-content xmlns:xlink="http://www.w3.org/1999/xlink" content-type="dwc:minimumElevationInMeters" xlink:type="simple">387</named-content>; locationRemarks: <named-content xmlns:xlink="http://www.w3.org/1999/xlink" content-type="dwc:locationRemarks" xlink:type="simple">under stone</named-content>; decimalLatitude: <named-content xmlns:xlink="http://www.w3.org/1999/xlink" content-type="dwc:decimalLatitude" xlink:type="simple">42.14638</named-content>; decimalLongitude: <named-content xmlns:xlink="http://www.w3.org/1999/xlink" content-type="dwc:decimalLongitude" xlink:type="simple">27.54572</named-content>; <bold>Event:</bold> eventDate: <named-content xmlns:xlink="http://www.w3.org/1999/xlink" content-type="dwc:eventDate" xlink:type="simple">06-06-2021</named-content>; habitat: <named-content xmlns:xlink="http://www.w3.org/1999/xlink" content-type="dwc:habitat" xlink:type="simple">along a road in an oak forest</named-content>; <bold>Record Level:</bold> collectionID: <named-content xmlns:xlink="http://www.w3.org/1999/xlink" content-type="dwc:collectionID" xlink:type="simple">BFUS</named-content>; basisOfRecord: <named-content xmlns:xlink="http://www.w3.org/1999/xlink" content-type="dwc:basisOfRecord" xlink:type="simple">PreservedSpecimen</named-content></p></list-item></list></tp:treatment-sec><tp:treatment-sec sec-type="Notes"><title>Notes</title><p>This is the first record for Malta and is likely the southernmost distribution point of this workless inquiline species in Europe. <italic><tp:taxon-name><tp:taxon-name-part taxon-name-part-type="genus" reg="Anergates">Anergates</tp:taxon-name-part><tp:taxon-name-part taxon-name-part-type="species" reg="atratulus">atratulus</tp:taxon-name-part></tp:taxon-name></italic> has a native range that covers the western Palaearctic, where it uses several ant hosts, usually from the <italic><tp:taxon-name><tp:taxon-name-part taxon-name-part-type="genus" reg="Tetramorium">Tetramorium</tp:taxon-name-part><tp:taxon-name-part taxon-name-part-type="species" reg="caespitum">caespitum</tp:taxon-name-part></tp:taxon-name></italic> species complex, but also from the <italic><tp:taxon-name><tp:taxon-name-part taxon-name-part-type="genus">T.</tp:taxon-name-part><tp:taxon-name-part taxon-name-part-type="species" reg="ferox">ferox</tp:taxon-name-part></tp:taxon-name></italic> and <italic><tp:taxon-name><tp:taxon-name-part taxon-name-part-type="genus" reg="Tetramorium">T.</tp:taxon-name-part><tp:taxon-name-part taxon-name-part-type="species" reg="chefketi">chefketi</tp:taxon-name-part></tp:taxon-name></italic> complexes (<xref ref-type="bibr" rid="B11211544">Sanetra et al. 1999</xref>, <xref ref-type="bibr" rid="B11211535">Lapeva-Gjonova et al. 2012</xref>, <xref ref-type="bibr" rid="B11211524">Wagner et al. 2017</xref>, <xref ref-type="bibr" rid="B11211625">Seifert 2018</xref>, <xref ref-type="bibr" rid="B11211633">Purkart et al. 2022</xref>). In Malta, the host of <italic><tp:taxon-name><tp:taxon-name-part taxon-name-part-type="genus" reg="Anergates">Anergates</tp:taxon-name-part><tp:taxon-name-part taxon-name-part-type="species" reg="atratulus">atratulus</tp:taxon-name-part></tp:taxon-name></italic> appears to be <italic><tp:taxon-name><tp:taxon-name-part taxon-name-part-type="genus" reg="Tetramorium">Tetramorium</tp:taxon-name-part><tp:taxon-name-part taxon-name-part-type="species" reg="semilaeve">semilaeve</tp:taxon-name-part></tp:taxon-name></italic>, which has recently been reported for the first time as a new host of this social parasite in Sardinia (<xref ref-type="bibr" rid="B11211511">Schifani et al. 2021b</xref>). This rare workless inquiline was found in a littoral zone of Gozo Island as a physiogastric queen and pupae under a stone together with workers and numerous males and alate queens of the ant host (Figs <xref ref-type="fig" rid="F11212133">1</xref>, <xref ref-type="fig" rid="F11212064">2</xref>). A similar unusual finding of <italic><tp:taxon-name><tp:taxon-name-part taxon-name-part-type="genus" reg="Anergates">A.</tp:taxon-name-part><tp:taxon-name-part taxon-name-part-type="species" reg="atratulus">atratulus</tp:taxon-name-part></tp:taxon-name></italic> together with workers and pupae of the host species (<italic><tp:taxon-name><tp:taxon-name-part taxon-name-part-type="genus">T.</tp:taxon-name-part><tp:taxon-name-part taxon-name-part-type="species" reg="diomedeum">diomedeum</tp:taxon-name-part></tp:taxon-name></italic> Emery, 1908) was also reported by <xref ref-type="bibr" rid="B11211544">Sanetra et al. (1999)</xref> in Sicily (Siracusa distr.) at about 300 m a.s.l. in mid-May. As <italic><tp:taxon-name><tp:taxon-name-part taxon-name-part-type="genus" reg="Tetramorium">Tetramorium</tp:taxon-name-part><tp:taxon-name-part taxon-name-part-type="species" reg="semilaeve">semilaeve</tp:taxon-name-part></tp:taxon-name></italic> is a typical western Mediterranean species (<xref ref-type="bibr" rid="B11418316">Borowiec et al. 2015</xref>), <italic><tp:taxon-name><tp:taxon-name-part taxon-name-part-type="genus" reg="Anergates">A.</tp:taxon-name-part><tp:taxon-name-part taxon-name-part-type="species" reg="atratulus">atratulus</tp:taxon-name-part></tp:taxon-name></italic> probably occurs naturally on the Island of Gozo. The late record of this species in the Maltese Islands is explained by its rarity, highly anthropogenised habitats and the increasing threat of invasive ant species.</p><p>In the same nest of <italic><tp:taxon-name><tp:taxon-name-part taxon-name-part-type="genus" reg="Tetramorium">T.</tp:taxon-name-part><tp:taxon-name-part taxon-name-part-type="species" reg="semilaeve">semilaeve</tp:taxon-name-part></tp:taxon-name></italic> with <italic><tp:taxon-name><tp:taxon-name-part taxon-name-part-type="genus" reg="Anergates">A.</tp:taxon-name-part><tp:taxon-name-part taxon-name-part-type="species" reg="atratulus">atratulus</tp:taxon-name-part></tp:taxon-name></italic>, apterous flat morphs of <italic><tp:taxon-name><tp:taxon-name-part taxon-name-part-type="genus" reg="Paracletus">Paracletus</tp:taxon-name-part><tp:taxon-name-part taxon-name-part-type="species" reg="cimiciformis">cimiciformis</tp:taxon-name-part></tp:taxon-name></italic> von Heyden, 1837 (<tp:taxon-name><tp:taxon-name-part taxon-name-part-type="order">Hemiptera</tp:taxon-name-part></tp:taxon-name>, <tp:taxon-name><tp:taxon-name-part taxon-name-part-type="family">Aphididae</tp:taxon-name-part></tp:taxon-name>) were found. It is an aphid with a complex cycle on <italic><tp:taxon-name><tp:taxon-name-part taxon-name-part-type="genus" reg="Pistacia">Pistacia</tp:taxon-name-part></tp:taxon-name></italic> (primary host) and grass roots (secondary host) in ant nests, mostly of <italic><tp:taxon-name><tp:taxon-name-part taxon-name-part-type="genus" reg="Tetramorium">Tetramorium</tp:taxon-name-part></tp:taxon-name></italic>, where they also prey on ants, sucking out the haemolymph of the ant brood with their stylets (<xref ref-type="bibr" rid="B11211862">Salazar et al. 2015</xref>).</p><p>In Bulgaria, it was reported from several regions without precise collecting localities (<xref ref-type="bibr" rid="B11211494">Atanassov and Dlusskij 1992</xref>) – Western Stara Planina Mts, Vitosha Mt., Osogovo Mt., Rhodopes Mts, Black Sea coast as well as from two exact sites in Konyavska Mt. and Eastern Rhodopes (<xref ref-type="bibr" rid="B11211535">Lapeva-Gjonova et al. 2012</xref>). The current finding is from Strandzha Mt. (south-eastern Bulgaria) in the nest of <italic><tp:taxon-name><tp:taxon-name-part taxon-name-part-type="genus" reg="Tetramorium">T.</tp:taxon-name-part><tp:taxon-name-part taxon-name-part-type="species" reg="immigrans">immigrans</tp:taxon-name-part></tp:taxon-name></italic>, which is the first record of this host for <italic><tp:taxon-name><tp:taxon-name-part taxon-name-part-type="genus" reg="Anergates">A.</tp:taxon-name-part><tp:taxon-name-part taxon-name-part-type="species" reg="atratulus">atratulus</tp:taxon-name-part></tp:taxon-name></italic> in Bulgaria.</p></tp:treatment-sec><tp:treatment-sec><!--Section generated to contain objects referenced in tp:taxon-treatment.--><fig-group id="F11212133" position="float" orientation="portrait"><caption><p><italic><tp:taxon-name><tp:taxon-name-part taxon-name-part-type="genus" reg="Anergates">Anergates</tp:taxon-name-part><tp:taxon-name-part taxon-name-part-type="species" reg="atratulus">atratulus</tp:taxon-name-part></tp:taxon-name></italic> (Schenck):</p></caption><fig id="F11212138" position="float" orientation="portrait"><object-id xmlns:xlink="http://www.w3.org/1999/xlink" content-type="arpha" xlink:type="simple">AFADC7C7-6153-5FE0-BF23-ACFDB8467D5A</object-id><object-id xmlns:xlink="http://www.w3.org/1999/xlink" content-type="doi" xlink:type="simple">10.3897/BDJ.12.e123575.figure1a</object-id><label>Figure 1a.</label><caption><p>physiogastric queen, scale: 1 mm;</p></caption><graphic xmlns:xlink="http://www.w3.org/1999/xlink" xlink:href="bdj-12-e123575-g001_a.jpg" xlink:type="simple" position="float" orientation="portrait" id="oo_995880.jpg"><uri content-type="original_file" xlink:type="simple">https://binary.pensoft.net/fig/995880</uri></graphic></fig><fig id="F11212139" position="float" orientation="portrait"><object-id xmlns:xlink="http://www.w3.org/1999/xlink" content-type="arpha" xlink:type="simple">D7EE88BC-1ECF-5A8E-BCBB-4DFDCF1BB562</object-id><object-id xmlns:xlink="http://www.w3.org/1999/xlink" content-type="doi" xlink:type="simple">10.3897/BDJ.12.e123575.figure1b</object-id><label>Figure 1b.</label><caption><p>pupae - a male (left) and a queen (right), scale: 1 mm.</p></caption><graphic xmlns:xlink="http://www.w3.org/1999/xlink" xlink:href="bdj-12-e123575-g001_b.jpg" xlink:type="simple" position="float" orientation="portrait" id="oo_995883.jpg"><uri content-type="original_file" xlink:type="simple">https://binary.pensoft.net/fig/995883</uri></graphic></fig></fig-group><fig-group id="F11212064" position="float" orientation="portrait"><caption><p>Collecting site of <italic><tp:taxon-name><tp:taxon-name-part taxon-name-part-type="genus" reg="Anergates">Anergates</tp:taxon-name-part><tp:taxon-name-part taxon-name-part-type="species" reg="atratulus">atratulus</tp:taxon-name-part></tp:taxon-name></italic> (Schenck) on the Island of Gozo:</p></caption><fig id="F11246450" position="float" orientation="portrait"><object-id xmlns:xlink="http://www.w3.org/1999/xlink" content-type="arpha" xlink:type="simple">EDB30B27-7E0C-5326-9390-F4221999BAF5</object-id><object-id xmlns:xlink="http://www.w3.org/1999/xlink" content-type="doi" xlink:type="simple">10.3897/BDJ.12.e123575.figure2a</object-id><label>Figure 2a.</label><caption><p>general view of the habitat;</p></caption><graphic xmlns:xlink="http://www.w3.org/1999/xlink" xlink:href="bdj-12-e123575-g002_a.jpg" xlink:type="simple" position="float" orientation="portrait" id="oo_1005542.JPG"><uri content-type="original_file" xlink:type="simple">https://binary.pensoft.net/fig/1005542</uri></graphic></fig><fig id="F11246451" position="float" orientation="portrait"><object-id xmlns:xlink="http://www.w3.org/1999/xlink" content-type="arpha" xlink:type="simple">C46D368C-30B3-578C-9B22-BC8F93AE9E72</object-id><object-id xmlns:xlink="http://www.w3.org/1999/xlink" content-type="doi" xlink:type="simple">10.3897/BDJ.12.e123575.figure2b</object-id><label>Figure 2b.</label><caption><p>exact site of collecting.</p></caption><graphic xmlns:xlink="http://www.w3.org/1999/xlink" xlink:href="bdj-12-e123575-g002_b.jpeg" xlink:type="simple" position="float" orientation="portrait" id="oo_1005543.jpeg"><uri content-type="original_file" xlink:type="simple">https://binary.pensoft.net/fig/1005543</uri></graphic></fig></fig-group></tp:treatment-sec><ref-list><ref id="B11211544"><element-citation xmlns:xlink="http://www.w3.org/1999/xlink" publication-type="article" xlink:type="simple"><person-group person-group-type="author"><name name-style="western"><surname>Sanetra</surname><given-names>Mattias</given-names></name><name name-style="western"><surname>Güsten</surname><given-names>Robert</given-names></name><name name-style="western"><surname>Schulz</surname><given-names>Andreas</given-names></name></person-group><year>1999</year><article-title>On the taxonomy and distribution of Italian <italic><tp:taxon-name><tp:taxon-name-part taxon-name-part-type="genus" reg="Tetramorium">Tetramorium</tp:taxon-name-part></tp:taxon-name></italic> species and their social parasites (<tp:taxon-name><tp:taxon-name-part taxon-name-part-type="order">Hymenoptera</tp:taxon-name-part></tp:taxon-name> <tp:taxon-name><tp:taxon-name-part taxon-name-part-type="family">Formicidae</tp:taxon-name-part></tp:taxon-name>)</article-title><source>Memorie della Societa Entomologica Italiana</source><volume>77</volume><fpage>317</fpage><lpage>357</lpage></element-citation></ref><ref id="B11211535"><element-citation xmlns:xlink="http://www.w3.org/1999/xlink" publication-type="article" xlink:type="simple"><person-group person-group-type="author"><name name-style="western"><surname>Lapeva-Gjonova</surname><given-names>Albena</given-names></name><name name-style="western"><surname>Kiran</surname><given-names>Kadri</given-names></name><name name-style="western"><surname>Aksoy</surname><given-names>Volkan</given-names></name></person-group><year>2012</year><article-title>Unusual ant hosts of the socially parasitic ant <italic><tp:taxon-name><tp:taxon-name-part taxon-name-part-type="genus" reg="Anergates">Anergates</tp:taxon-name-part><tp:taxon-name-part taxon-name-part-type="species" reg="atratulus">atratulus</tp:taxon-name-part></tp:taxon-name></italic> (Schenck, 1852) (<tp:taxon-name><tp:taxon-name-part taxon-name-part-type="order">Hymenoptera</tp:taxon-name-part></tp:taxon-name>, <tp:taxon-name><tp:taxon-name-part taxon-name-part-type="family">Formicidae</tp:taxon-name-part></tp:taxon-name>)</article-title><source>Psyche: A Journal of Entomology</source><volume>2012</volume><fpage>1</fpage><lpage>3</lpage><uri xlink:type="simple">http://www.hindawi.com/journals/psyche/2012/391525/</uri><pub-id pub-id-type="doi">10.1155/2012/391525</pub-id></element-citation></ref><ref id="B11211524"><element-citation xmlns:xlink="http://www.w3.org/1999/xlink" publication-type="article" xlink:type="simple"><person-group person-group-type="author"><name name-style="western"><surname>Wagner</surname><given-names>Herbert C</given-names></name><name name-style="western"><surname>Arthofer</surname><given-names>Wolfgang</given-names></name><name name-style="western"><surname>Seifert</surname><given-names>Bernhard</given-names></name><name name-style="western"><surname>Muster</surname><given-names>Christoph</given-names></name><name name-style="western"><surname>Steiner</surname><given-names>Florian M</given-names></name><name name-style="western"><surname>Schlick-Steiner</surname><given-names>Birgit C</given-names></name></person-group><year>2017</year><article-title>Light at the end of the tunnel: Integrative taxonomy delimits cryptic species in the <italic><tp:taxon-name><tp:taxon-name-part taxon-name-part-type="genus" reg="Tetramorium">Tetramorium</tp:taxon-name-part><tp:taxon-name-part taxon-name-part-type="species" reg="caespitum">caespitum</tp:taxon-name-part></tp:taxon-name></italic> complex (<tp:taxon-name><tp:taxon-name-part taxon-name-part-type="order">Hymenoptera</tp:taxon-name-part></tp:taxon-name>: <tp:taxon-name><tp:taxon-name-part taxon-name-part-type="family">Formicidae</tp:taxon-name-part></tp:taxon-name>)</article-title><source>Myrmecological News</source><volume>25</volume><fpage>95</fpage><lpage>129</lpage><pub-id pub-id-type="doi">10.25849/myrmecol.news_025:095</pub-id></element-citation></ref><ref id="B11211625"><element-citation xmlns:xlink="http://www.w3.org/1999/xlink" publication-type="book" xlink:type="simple"><person-group person-group-type="author"><name name-style="western"><surname>Seifert</surname><given-names>Bernhard</given-names></name></person-group><year>2018</year><source>The ants of Central and North Europe</source><publisher-name>lutra Verlags- und Vertriebsgesellschaft, Tauer</publisher-name><size units="page">408</size></element-citation></ref><ref id="B11211633"><element-citation xmlns:xlink="http://www.w3.org/1999/xlink" publication-type="article" xlink:type="simple"><person-group person-group-type="author"><name name-style="western"><surname>Purkart</surname><given-names>Adrián</given-names></name><name name-style="western"><surname>Wagner</surname><given-names>Herbert C.</given-names></name><name name-style="western"><surname>Goffová</surname><given-names>Katarína</given-names></name><name name-style="western"><surname>Selnekovič</surname><given-names>Dávid</given-names></name><name name-style="western"><surname>Holecová</surname><given-names>Milada</given-names></name></person-group><year>2022</year><article-title>Laboratory observations on <italic><tp:taxon-name><tp:taxon-name-part taxon-name-part-type="genus" reg="Anergates">Anergates</tp:taxon-name-part><tp:taxon-name-part taxon-name-part-type="species" reg="atratulus">atratulus</tp:taxon-name-part></tp:taxon-name></italic> (Schenck, 1852): mating behaviour, incorporation into host colonies, and competition with <italic><tp:taxon-name><tp:taxon-name-part taxon-name-part-type="genus" reg="Strongylognathus">Strongylognathus</tp:taxon-name-part><tp:taxon-name-part taxon-name-part-type="species" reg="testaceus">testaceus</tp:taxon-name-part></tp:taxon-name></italic> (Schenck, 1852)</article-title><source>Biologia</source><volume>77</volume><issue>1</issue><fpage>125</fpage><lpage>135</lpage><uri xlink:type="simple">https://link.springer.com/10.1007/s11756-021-00901-y</uri><pub-id pub-id-type="doi">10.1007/s11756-021-00901-y</pub-id></element-citation></ref><ref id="B11211511"><element-citation xmlns:xlink="http://www.w3.org/1999/xlink" publication-type="article" xlink:type="simple"><person-group person-group-type="author"><name name-style="western"><surname>Schifani</surname><given-names>Enrico</given-names></name><name name-style="western"><surname>Nalini</surname><given-names>Elia</given-names></name><name name-style="western"><surname>Gentile</surname><given-names>Vincenzo</given-names></name><name name-style="western"><surname>Alamanni</surname><given-names>Federico</given-names></name><name name-style="western"><surname>Ancona</surname><given-names>Cesare</given-names></name><name name-style="western"><surname>Caria</surname><given-names>Michele</given-names></name><name name-style="western"><surname>Cillo</surname><given-names>Davide</given-names></name><name name-style="western"><surname>Bazzato</surname><given-names>Erika</given-names></name></person-group><year>2021</year><article-title>Ants of Sardinia: an updated checklist based on new faunistic, morphological and biogeographical notes</article-title><source>Redia</source><volume>104</volume><fpage>21</fpage><lpage>35</lpage><uri xlink:type="simple">https://www.redia.it/images/stories/pdf2021/03_Schifani%20et%20al.%20_Redia%20104_2021_definitivo.pdf</uri><pub-id pub-id-type="doi">10.19263/REDIA-104.21.03</pub-id></element-citation></ref><ref id="B11418316"><element-citation xmlns:xlink="http://www.w3.org/1999/xlink" publication-type="article" xlink:type="simple"><person-group person-group-type="author"><name name-style="western"><surname>Borowiec</surname><given-names>L.</given-names></name><name name-style="western"><surname>Galkowski</surname><given-names>C.</given-names></name><name name-style="western"><surname>Salata</surname><given-names>S.</given-names></name></person-group><year>2015</year><article-title>What is <italic><tp:taxon-name><tp:taxon-name-part taxon-name-part-type="genus" reg="Tetramorium">Tetramorium</tp:taxon-name-part><tp:taxon-name-part taxon-name-part-type="species" reg="semilaeve">semilaeve</tp:taxon-name-part></tp:taxon-name></italic> André, 1883? (<tp:taxon-name><tp:taxon-name-part taxon-name-part-type="order">Hymenoptera</tp:taxon-name-part></tp:taxon-name>, <tp:taxon-name><tp:taxon-name-part taxon-name-part-type="family">Formicidae</tp:taxon-name-part></tp:taxon-name>)</article-title><source>ZooKeys</source><volume>512</volume><fpage>39</fpage><lpage>62</lpage><pub-id pub-id-type="doi">10.3897/zookeys.512.10006</pub-id></element-citation></ref><ref id="B11211862"><element-citation xmlns:xlink="http://www.w3.org/1999/xlink" publication-type="article" xlink:type="simple"><person-group person-group-type="author"><name name-style="western"><surname>Salazar</surname><given-names>Adrián</given-names></name><name name-style="western"><surname>Fürstenau</surname><given-names>Benjamin</given-names></name><name name-style="western"><surname>Quero</surname><given-names>Carmen</given-names></name><name name-style="western"><surname>Pérez-Hidalgo</surname><given-names>Nicolás</given-names></name><name name-style="western"><surname>Carazo</surname><given-names>Pau</given-names></name><name name-style="western"><surname>Font</surname><given-names>Enrique</given-names></name><name name-style="western"><surname>Martínez-Torres</surname><given-names>David</given-names></name></person-group><year>2015</year><article-title>Aggressive mimicry coexists with mutualism in an aphid</article-title><source>Proceedings of the National Academy of Sciences</source><volume>112</volume><issue>4</issue><fpage>1101</fpage><lpage>1106</lpage><uri xlink:type="simple">https://pnas.org/doi/full/10.1073/pnas.1414061112</uri><pub-id pub-id-type="doi">10.1073/pnas.1414061112</pub-id></element-citation></ref><ref id="B11211494"><element-citation xmlns:xlink="http://www.w3.org/1999/xlink" publication-type="book" xlink:type="simple"><person-group person-group-type="author"><name name-style="western"><surname>Atanassov</surname><given-names>Neno</given-names></name><name name-style="western"><surname>Dlusskij</surname><given-names>Genadij Michailovic</given-names></name></person-group><year>1992</year><source>Fauna Bulgarica. 22. <tp:taxon-name><tp:taxon-name-part taxon-name-part-type="order">Hymenoptera</tp:taxon-name-part></tp:taxon-name>, <tp:taxon-name><tp:taxon-name-part taxon-name-part-type="family">Formicidae</tp:taxon-name-part></tp:taxon-name>.</source><publisher-name>In Aedibus Academiae Scientarum Bulgaricae</publisher-name><publisher-loc>Sofia</publisher-loc><size units="page">310</size></element-citation></ref></ref-list></tp:taxon-treatment>
