# Supplementary material for: Further records of social parasitic ants in Europe and review of the Bulgarian species
Source: Biodivers Data J. 2024 May 27;12:e123575. doi: 10.3897/BDJ.12.e123575 (PMC11150874; doi:10.3897/BDJ.12.e123575)
Supplement: XML Treatment for Myrmoxenus algerianus [file BDJ.12.e123575-treatment2.xml]

<!DOCTYPE tp:taxon-treatment
  PUBLIC "-//TaxonX//DTD Taxonomic Treatment Publishing DTD v0 20100105//EN" "tax-treatment-NSO.dtd">
<tp:taxon-treatment xmlns:tp="http://www.plazi.org/taxpub"><tp:treatment-meta><mixed-citation publication-type="journal"><person-group><name><surname>Lapeva-Gjonova</surname><given-names>Albena</given-names></name><name><surname>Csősz</surname><given-names>Sándor</given-names></name><name><surname>Mifsud</surname><given-names>David</given-names></name></person-group><article-title>Further records of social parasitic ants in Europe and review of the Bulgarian species</article-title><source>Biodivers Data J</source><day>27</day><month>05</month><year>2024</year><volume>12</volume><pub-id pub-id-type="doi">10.3897/BDJ.12.e123575</pub-id></mixed-citation></tp:treatment-meta><tp:nomenclature><tp:taxon-name>
            <object-id xmlns:xlink="http://www.w3.org/1999/xlink" content-type="arpha" xlink:type="simple">E800BF89-415D-5862-9890-333A211B41A8</object-id>
            <tp:taxon-name-part taxon-name-part-type="genus">Myrmoxenus</tp:taxon-name-part>
            <tp:taxon-name-part taxon-name-part-type="species">algerianus</tp:taxon-name-part>
          </tp:taxon-name><tp:taxon-authority>(Cagniant, 1968)</tp:taxon-authority></tp:nomenclature><tp:treatment-sec sec-type="materials"><title>Materials</title><list list-type="alpha-lower" list-content="occurrences"><list-item><p><bold>Type status:</bold> <named-content xmlns:xlink="http://www.w3.org/1999/xlink" content-type="dwc:typeStatus" xlink:type="simple">Other material</named-content>. <bold>Occurrence:</bold> catalogNumber: <named-content xmlns:xlink="http://www.w3.org/1999/xlink" content-type="dwc:catalogNumber" xlink:type="simple">BFUS-I-AG001991</named-content>; recordedBy: <named-content xmlns:xlink="http://www.w3.org/1999/xlink" content-type="dwc:recordedBy" xlink:type="simple">A. Lapeva-Gjonova</named-content>; individualCount: <named-content xmlns:xlink="http://www.w3.org/1999/xlink" content-type="dwc:individualCount" xlink:type="simple">1</named-content>; sex: <named-content xmlns:xlink="http://www.w3.org/1999/xlink" content-type="dwc:sex" xlink:type="simple">queen</named-content>; preparations: <named-content xmlns:xlink="http://www.w3.org/1999/xlink" content-type="dwc:preparations" xlink:type="simple">pinned</named-content>; occurrenceID: <named-content xmlns:xlink="http://www.w3.org/1999/xlink" content-type="dwc:occurrenceID" xlink:type="simple">3239BA51-C917-5DBC-8967-675F377E919A</named-content>; <bold>Taxon:</bold> scientificName: <named-content xmlns:xlink="http://www.w3.org/1999/xlink" content-type="dwc:scientificName" xlink:type="simple"><italic><tp:taxon-name><tp:taxon-name-part taxon-name-part-type="genus" reg="Myrmoxenus">Myrmoxenus</tp:taxon-name-part><tp:taxon-name-part taxon-name-part-type="species" reg="algerianus">algerianus</tp:taxon-name-part></tp:taxon-name></italic> (Cagniant, 1968)</named-content>; order: <named-content xmlns:xlink="http://www.w3.org/1999/xlink" content-type="dwc:order" xlink:type="simple"><tp:taxon-name><tp:taxon-name-part taxon-name-part-type="order">Hymenoptera</tp:taxon-name-part></tp:taxon-name></named-content>; family: <named-content xmlns:xlink="http://www.w3.org/1999/xlink" content-type="dwc:family" xlink:type="simple"><tp:taxon-name><tp:taxon-name-part taxon-name-part-type="family">Formicidae</tp:taxon-name-part></tp:taxon-name></named-content>; taxonRank: <named-content xmlns:xlink="http://www.w3.org/1999/xlink" content-type="dwc:taxonRank" xlink:type="simple">species</named-content>; <bold>Location:</bold> island: <named-content xmlns:xlink="http://www.w3.org/1999/xlink" content-type="dwc:island" xlink:type="simple">Sicily</named-content>; country: <named-content xmlns:xlink="http://www.w3.org/1999/xlink" content-type="dwc:country" xlink:type="simple">Italy</named-content>; locality: <named-content xmlns:xlink="http://www.w3.org/1999/xlink" content-type="dwc:locality" xlink:type="simple">Cassaro</named-content>; minimumElevationInMeters: <named-content xmlns:xlink="http://www.w3.org/1999/xlink" content-type="dwc:minimumElevationInMeters" xlink:type="simple">317</named-content>; decimalLatitude: <named-content xmlns:xlink="http://www.w3.org/1999/xlink" content-type="dwc:decimalLatitude" xlink:type="simple">37.10299</named-content>; decimalLongitude: <named-content xmlns:xlink="http://www.w3.org/1999/xlink" content-type="dwc:decimalLongitude" xlink:type="simple">14.96467</named-content>; <bold>Event:</bold> samplingProtocol: <named-content xmlns:xlink="http://www.w3.org/1999/xlink" content-type="dwc:samplingProtocol" xlink:type="simple">leaf-litter sifting</named-content>; eventDate: <named-content xmlns:xlink="http://www.w3.org/1999/xlink" content-type="dwc:eventDate" xlink:type="simple">06-04-2015</named-content>; habitat: <named-content xmlns:xlink="http://www.w3.org/1999/xlink" content-type="dwc:habitat" xlink:type="simple">karst gorge</named-content>; <bold>Record Level:</bold> collectionID: <named-content xmlns:xlink="http://www.w3.org/1999/xlink" content-type="dwc:collectionID" xlink:type="simple">BFUS</named-content>; basisOfRecord: <named-content xmlns:xlink="http://www.w3.org/1999/xlink" content-type="dwc:basisOfRecord" xlink:type="simple">PreservedSpecimen</named-content></p></list-item></list></tp:treatment-sec><tp:treatment-sec sec-type="Notes"><title>Notes</title><p>This is the first record for Europe. <italic><tp:taxon-name><tp:taxon-name-part taxon-name-part-type="genus" reg="Myrmoxenus">Myrmoxenus</tp:taxon-name-part><tp:taxon-name-part taxon-name-part-type="species" reg="algerianus">algerianus</tp:taxon-name-part></tp:taxon-name></italic> is known from the Atlas and Rif mountains in Algeria (type locality) and Morocco (<xref ref-type="bibr" rid="B11211553">Cagniant 1968</xref>). <xref ref-type="bibr" rid="B11211562">Buschinger et al. (1990)</xref> found it in both deciduous and coniferous (cedar) forests at 400-2100 m a.s.l. It is an active enslaver, most often on <italic><tp:taxon-name><tp:taxon-name-part taxon-name-part-type="genus" reg="Temnothorax">Temnothorax</tp:taxon-name-part><tp:taxon-name-part taxon-name-part-type="species" reg="spinosus">spinosus</tp:taxon-name-part></tp:taxon-name></italic> (Forel, 1909), but also on <italic><tp:taxon-name><tp:taxon-name-part taxon-name-part-type="genus">T.</tp:taxon-name-part><tp:taxon-name-part taxon-name-part-type="species" reg="curtulus">curtulus</tp:taxon-name-part></tp:taxon-name></italic> (Santschi, 1929), <italic><tp:taxon-name><tp:taxon-name-part taxon-name-part-type="genus">T.</tp:taxon-name-part><tp:taxon-name-part taxon-name-part-type="species" reg="gentilis">gentilis</tp:taxon-name-part></tp:taxon-name></italic> (Santschi, 1923) and <italic><tp:taxon-name><tp:taxon-name-part taxon-name-part-type="genus">T.</tp:taxon-name-part><tp:taxon-name-part taxon-name-part-type="species" reg="monjauzei">monjauzei</tp:taxon-name-part></tp:taxon-name></italic> (Cagniant, 1968) (<xref ref-type="bibr" rid="B11211571">Buschinger 1989</xref>). Up to now, <italic><tp:taxon-name><tp:taxon-name-part taxon-name-part-type="genus" reg="Myrmoxenus">M.</tp:taxon-name-part><tp:taxon-name-part taxon-name-part-type="species" reg="ravouxi">ravouxi</tp:taxon-name-part></tp:taxon-name></italic> (André 1896) has been the only known <italic><tp:taxon-name><tp:taxon-name-part taxon-name-part-type="genus" reg="Myrmoxenus">Myrmoxenus</tp:taxon-name-part></tp:taxon-name></italic> species from Sicily (<xref ref-type="bibr" rid="B11211580">Schifani et al. 2021a</xref>, <xref ref-type="bibr" rid="B11211589">Schifani 2022</xref>). <italic><tp:taxon-name><tp:taxon-name-part taxon-name-part-type="genus" reg="Myrmoxenus">Myrmoxenus</tp:taxon-name-part><tp:taxon-name-part taxon-name-part-type="species" reg="algerianus">algerianus</tp:taxon-name-part></tp:taxon-name></italic> differs from congeners in the shape of the ventral subpetiolar process (almost rectangular rather than almost triangular in <italic><tp:taxon-name><tp:taxon-name-part taxon-name-part-type="genus" reg="Myrmoxenus">M.</tp:taxon-name-part><tp:taxon-name-part taxon-name-part-type="species" reg="kraussei">kraussei</tp:taxon-name-part></tp:taxon-name></italic>), the pilosity of the thorax (shorter in <italic><tp:taxon-name><tp:taxon-name-part taxon-name-part-type="genus" reg="Myrmoxenus">M.</tp:taxon-name-part><tp:taxon-name-part taxon-name-part-type="species" reg="algerianus">algerianus</tp:taxon-name-part></tp:taxon-name></italic> than in <italic><tp:taxon-name><tp:taxon-name-part taxon-name-part-type="genus" reg="Myrmoxenus">M.</tp:taxon-name-part><tp:taxon-name-part taxon-name-part-type="species" reg="kraussei">kraussei</tp:taxon-name-part></tp:taxon-name></italic>) and the position and length of the propodeal spines compared to <italic><tp:taxon-name><tp:taxon-name-part taxon-name-part-type="genus" reg="Myrmoxenus">M.</tp:taxon-name-part><tp:taxon-name-part taxon-name-part-type="species" reg="ravouxi">ravouxi</tp:taxon-name-part></tp:taxon-name></italic> (<xref ref-type="bibr" rid="B11211598">Cagniant and Espadaler 1997</xref>) (Fig. <xref ref-type="fig" rid="F11212590">3</xref><xref ref-type="fig" rid="F11212595">a</xref>). The collected specimen in Sicily was found in a karst gorge by leaf-litter sifting (Fig. <xref ref-type="fig" rid="F11212590">3</xref><xref ref-type="fig" rid="F11212596">b</xref>). Although we have no information on the host from the new locality, none of the known host species from Morocco and Algeria occurs in Sicily. The following <italic><tp:taxon-name><tp:taxon-name-part taxon-name-part-type="genus" reg="Temnothorax">Temnothorax</tp:taxon-name-part></tp:taxon-name></italic> species were identified from the new locality: <italic><tp:taxon-name><tp:taxon-name-part taxon-name-part-type="genus" reg="Temnothorax">T.</tp:taxon-name-part><tp:taxon-name-part taxon-name-part-type="species" reg="recedens">recedens</tp:taxon-name-part></tp:taxon-name></italic> (Nylander, 1853), <italic><tp:taxon-name><tp:taxon-name-part taxon-name-part-type="genus">T.</tp:taxon-name-part><tp:taxon-name-part taxon-name-part-type="species" reg="poldii">poldii</tp:taxon-name-part></tp:taxon-name></italic> Alicata, Schifani &amp; Prebus, 2022 and <italic><tp:taxon-name><tp:taxon-name-part taxon-name-part-type="genus" reg="Temnothorax">T.</tp:taxon-name-part><tp:taxon-name-part taxon-name-part-type="species" reg="lichtensteini">lichtensteini</tp:taxon-name-part></tp:taxon-name></italic> (Bondroit, 1918).</p></tp:treatment-sec><tp:treatment-sec><!--Section generated to contain objects referenced in tp:taxon-treatment.--><fig-group id="F11212590" position="float" orientation="portrait"><caption><p><italic><tp:taxon-name><tp:taxon-name-part taxon-name-part-type="genus" reg="Myrmoxenus">Myrmoxenus</tp:taxon-name-part><tp:taxon-name-part taxon-name-part-type="species" reg="algerianus">algerianus</tp:taxon-name-part></tp:taxon-name></italic> (Cagniant):</p></caption><fig id="F11212595" position="float" orientation="portrait"><object-id xmlns:xlink="http://www.w3.org/1999/xlink" content-type="arpha" xlink:type="simple">995A50AD-6D7C-5CF2-93BA-1A63A69ABCB7</object-id><object-id xmlns:xlink="http://www.w3.org/1999/xlink" content-type="doi" xlink:type="simple">10.3897/BDJ.12.e123575.figure3a</object-id><label>Figure 3a.</label><caption><p>queen, scale: 1 mm;</p></caption><graphic xmlns:xlink="http://www.w3.org/1999/xlink" xlink:href="bdj-12-e123575-g003_a.jpg" xlink:type="simple" position="float" orientation="portrait" id="oo_995971.jpg"><uri content-type="original_file" xlink:type="simple">https://binary.pensoft.net/fig/995971</uri></graphic></fig><fig id="F11212596" position="float" orientation="portrait"><object-id xmlns:xlink="http://www.w3.org/1999/xlink" content-type="arpha" xlink:type="simple">EF423D5D-195E-567C-8BA5-BFB8FC5E614C</object-id><object-id xmlns:xlink="http://www.w3.org/1999/xlink" content-type="doi" xlink:type="simple">10.3897/BDJ.12.e123575.figure3b</object-id><label>Figure 3b.</label><caption><p>collecting site in Sicily; photo: R. Kostova.</p></caption><graphic xmlns:xlink="http://www.w3.org/1999/xlink" xlink:href="bdj-12-e123575-g003_b.png" xlink:type="simple" position="float" orientation="portrait" id="oo_995970.png"><uri content-type="original_file" xlink:type="simple">https://binary.pensoft.net/fig/995970</uri></graphic></fig></fig-group><fig id="F11212595" position="float" orientation="portrait"><object-id xmlns:xlink="http://www.w3.org/1999/xlink" content-type="arpha" xlink:type="simple">995A50AD-6D7C-5CF2-93BA-1A63A69ABCB7</object-id><object-id xmlns:xlink="http://www.w3.org/1999/xlink" content-type="doi" xlink:type="simple">10.3897/BDJ.12.e123575.figure3a</object-id><label>Figure 3a.</label><caption><p>queen, scale: 1 mm;</p></caption><graphic xmlns:xlink="http://www.w3.org/1999/xlink" xlink:href="bdj-12-e123575-g003_a.jpg" xlink:type="simple" position="float" orientation="portrait" id="oo_995971.jpg"><uri content-type="original_file" xlink:type="simple">https://binary.pensoft.net/fig/995971</uri></graphic></fig><fig id="F11212596" position="float" orientation="portrait"><object-id xmlns:xlink="http://www.w3.org/1999/xlink" content-type="arpha" xlink:type="simple">EF423D5D-195E-567C-8BA5-BFB8FC5E614C</object-id><object-id xmlns:xlink="http://www.w3.org/1999/xlink" content-type="doi" xlink:type="simple">10.3897/BDJ.12.e123575.figure3b</object-id><label>Figure 3b.</label><caption><p>collecting site in Sicily; photo: R. Kostova.</p></caption><graphic xmlns:xlink="http://www.w3.org/1999/xlink" xlink:href="bdj-12-e123575-g003_b.png" xlink:type="simple" position="float" orientation="portrait" id="oo_995970.png"><uri content-type="original_file" xlink:type="simple">https://binary.pensoft.net/fig/995970</uri></graphic></fig></tp:treatment-sec><ref-list><ref id="B11211553"><element-citation xmlns:xlink="http://www.w3.org/1999/xlink" publication-type="article" xlink:type="simple"><person-group person-group-type="author"><name name-style="western"><surname>Cagniant</surname><given-names>Henry</given-names></name></person-group><year>1968</year><article-title>Description d'<italic><tp:taxon-name><tp:taxon-name-part taxon-name-part-type="genus" reg="Epimyrma">Epimyrma</tp:taxon-name-part><tp:taxon-name-part taxon-name-part-type="species" reg="algeriana">algeriana</tp:taxon-name-part></tp:taxon-name></italic> (nov. sp.) (Hyménoptères <tp:taxon-name><tp:taxon-name-part taxon-name-part-type="family">Formicidae</tp:taxon-name-part></tp:taxon-name>, <tp:taxon-name><tp:taxon-name-part taxon-name-part-type="subfamily">Myrmicinae</tp:taxon-name-part></tp:taxon-name>), fourmi parasite. Représentation des trois castes. Quelques observations biologiques, écologiques et éthologiques</article-title><source>Insectes Sociaux</source><volume>15</volume><fpage>157</fpage><lpage>170</lpage><pub-id pub-id-type="doi">10.1007/BF02223464</pub-id></element-citation></ref><ref id="B11211562"><element-citation xmlns:xlink="http://www.w3.org/1999/xlink" publication-type="article" xlink:type="simple"><person-group person-group-type="author"><name name-style="western"><surname>Buschinger</surname><given-names>Alfred</given-names></name><name name-style="western"><surname>Jessen</surname><given-names>Karla</given-names></name><name name-style="western"><surname>Cagniant</surname><given-names>Henry</given-names></name></person-group><year>1990</year><article-title>The life history of <italic><tp:taxon-name><tp:taxon-name-part taxon-name-part-type="genus" reg="Epimyrma">Epimyrma</tp:taxon-name-part><tp:taxon-name-part taxon-name-part-type="species" reg="algeriana">algeriana</tp:taxon-name-part></tp:taxon-name></italic>, a slave-making ant with facultative polygyny (<tp:taxon-name><tp:taxon-name-part taxon-name-part-type="order">Hymenoptera</tp:taxon-name-part></tp:taxon-name>, <tp:taxon-name><tp:taxon-name-part taxon-name-part-type="family">Formicidae</tp:taxon-name-part></tp:taxon-name>)</article-title><source>Zoologische Beiträge</source><volume>33</volume><issue>1</issue><fpage>23</fpage><lpage>49</lpage></element-citation></ref><ref id="B11211571"><element-citation xmlns:xlink="http://www.w3.org/1999/xlink" publication-type="article" xlink:type="simple"><person-group person-group-type="author"><name name-style="western"><surname>Buschinger</surname><given-names>Alfred</given-names></name></person-group><year>1989</year><article-title>Evolution, speciation, and inbreeding in the parasitic ant genus <italic><tp:taxon-name><tp:taxon-name-part taxon-name-part-type="genus" reg="Epimyrma">Epimyrma</tp:taxon-name-part></tp:taxon-name></italic> (<tp:taxon-name><tp:taxon-name-part taxon-name-part-type="order">Hymenoptera</tp:taxon-name-part></tp:taxon-name>, <tp:taxon-name><tp:taxon-name-part taxon-name-part-type="family">Formicidae</tp:taxon-name-part></tp:taxon-name>)</article-title><source>Journal of Evolutionary Biology</source><volume>2</volume><fpage>265</fpage><lpage>283</lpage><pub-id pub-id-type="doi">10.1046/j.1420-9101.1989.2040265.x</pub-id></element-citation></ref><ref id="B11211580"><element-citation xmlns:xlink="http://www.w3.org/1999/xlink" publication-type="article" xlink:type="simple"><person-group person-group-type="author"><name name-style="western"><surname>Schifani</surname><given-names>Enrico</given-names></name><name name-style="western"><surname>Csősz</surname><given-names>Sándor</given-names></name><name name-style="western"><surname>Viviano</surname><given-names>Roberto</given-names></name><name name-style="western"><surname>Alicata</surname><given-names>Antonio</given-names></name></person-group><year>2021</year><article-title>Ant diversity on the largest Mediterranean islands: on the presence or absence of 28 species in Sicily (<tp:taxon-name><tp:taxon-name-part taxon-name-part-type="order">Hymenoptera</tp:taxon-name-part></tp:taxon-name>, <tp:taxon-name><tp:taxon-name-part taxon-name-part-type="family">Formicidae</tp:taxon-name-part></tp:taxon-name>)</article-title><source>Natural History Sciences. Atti Soc. it. Sci. nat. Museo civ. Stor. nat. Milano</source><volume>8</volume><issue>1</issue><fpage>55</fpage><lpage>70</lpage><uri xlink:type="simple">https://sisn.pagepress.org/index.php/nhs/article/view/532</uri><pub-id pub-id-type="doi">10.4081/nhs.2021.532</pub-id></element-citation></ref><ref id="B11211589"><element-citation xmlns:xlink="http://www.w3.org/1999/xlink" publication-type="article" xlink:type="simple"><person-group person-group-type="author"><name name-style="western"><surname>Schifani</surname><given-names>Enrico</given-names></name></person-group><year>2022</year><article-title>The new checklist of the Italian fauna: <tp:taxon-name><tp:taxon-name-part taxon-name-part-type="family">Formicidae</tp:taxon-name-part></tp:taxon-name>.</article-title><source>Biogeographia – The Journal of Integrative Biogeography</source><volume>37</volume><issue>1</issue><uri xlink:type="simple">https://escholarship.org/uc/item/48m6k64c</uri><pub-id pub-id-type="doi">10.21426/B637155803</pub-id></element-citation></ref><ref id="B11211598"><element-citation xmlns:xlink="http://www.w3.org/1999/xlink" publication-type="article" xlink:type="simple"><person-group person-group-type="author"><name name-style="western"><surname>Cagniant</surname><given-names>Henry</given-names></name><name name-style="western"><surname>Espadaler</surname><given-names>Xavier</given-names></name></person-group><year>1997</year><article-title>Les <italic><tp:taxon-name><tp:taxon-name-part taxon-name-part-type="genus" reg="Leptothorax">Leptothorax</tp:taxon-name-part></tp:taxon-name></italic>, <italic><tp:taxon-name><tp:taxon-name-part taxon-name-part-type="genus" reg="Epimyrma">Epimyrma</tp:taxon-name-part></tp:taxon-name></italic> et <italic><tp:taxon-name><tp:taxon-name-part taxon-name-part-type="genus" reg="Chalepoxenus">Chalepoxenus</tp:taxon-name-part></tp:taxon-name></italic> du Maroc (<tp:taxon-name><tp:taxon-name-part taxon-name-part-type="order">Hymenoptera</tp:taxon-name-part></tp:taxon-name>: <tp:taxon-name><tp:taxon-name-part taxon-name-part-type="family">Formicidae</tp:taxon-name-part></tp:taxon-name>). Clé et catalogue des espèces.</article-title><source>Annales de la Société Entomologique de France (N.S.)</source><volume>33</volume><issue>3</issue><fpage>259</fpage><lpage>284</lpage><pub-id pub-id-type="doi">10.1080/21686351.1997.12277888</pub-id></element-citation></ref></ref-list></tp:taxon-treatment>
