# Supplementary material for: Further records of social parasitic ants in Europe and review of the Bulgarian species
Source: Biodivers Data J. 2024 May 27;12:e123575. doi: 10.3897/BDJ.12.e123575 (PMC11150874; doi:10.3897/BDJ.12.e123575)
Supplement: XML Treatment for Myrmoxenus ravouxi [file BDJ.12.e123575-treatment3.xml]

<!DOCTYPE tp:taxon-treatment
  PUBLIC "-//TaxonX//DTD Taxonomic Treatment Publishing DTD v0 20100105//EN" "tax-treatment-NSO.dtd">
<tp:taxon-treatment xmlns:tp="http://www.plazi.org/taxpub"><tp:treatment-meta><mixed-citation publication-type="journal"><person-group><name><surname>Lapeva-Gjonova</surname><given-names>Albena</given-names></name><name><surname>Csősz</surname><given-names>Sándor</given-names></name><name><surname>Mifsud</surname><given-names>David</given-names></name></person-group><article-title>Further records of social parasitic ants in Europe and review of the Bulgarian species</article-title><source>Biodivers Data J</source><day>27</day><month>05</month><year>2024</year><volume>12</volume><pub-id pub-id-type="doi">10.3897/BDJ.12.e123575</pub-id></mixed-citation></tp:treatment-meta><tp:nomenclature><tp:taxon-name>
            <object-id xmlns:xlink="http://www.w3.org/1999/xlink" content-type="arpha" xlink:type="simple">AAE96BCC-355D-5AF0-8320-96A30CF007C5</object-id>
            <tp:taxon-name-part taxon-name-part-type="genus">Myrmoxenus</tp:taxon-name-part>
            <tp:taxon-name-part taxon-name-part-type="species">ravouxi</tp:taxon-name-part>
          </tp:taxon-name><tp:taxon-authority>(André 1896)</tp:taxon-authority></tp:nomenclature><tp:treatment-sec sec-type="materials"><title>Materials</title><list list-type="alpha-lower" list-content="occurrences"><list-item><p><bold>Type status:</bold> <named-content xmlns:xlink="http://www.w3.org/1999/xlink" content-type="dwc:typeStatus" xlink:type="simple">Other material</named-content>. <bold>Occurrence:</bold> catalogNumber: <named-content xmlns:xlink="http://www.w3.org/1999/xlink" content-type="dwc:catalogNumber" xlink:type="simple">BFUS-I-AG001993</named-content>; recordedBy: <named-content xmlns:xlink="http://www.w3.org/1999/xlink" content-type="dwc:recordedBy" xlink:type="simple">A. Lapeva-Gjonova</named-content>; individualCount: <named-content xmlns:xlink="http://www.w3.org/1999/xlink" content-type="dwc:individualCount" xlink:type="simple">1</named-content>; sex: <named-content xmlns:xlink="http://www.w3.org/1999/xlink" content-type="dwc:sex" xlink:type="simple">worker</named-content>; preparations: <named-content xmlns:xlink="http://www.w3.org/1999/xlink" content-type="dwc:preparations" xlink:type="simple">pinned</named-content>; occurrenceID: <named-content xmlns:xlink="http://www.w3.org/1999/xlink" content-type="dwc:occurrenceID" xlink:type="simple">C4786BB7-43EE-570B-8B59-4C266D1D33C1</named-content>; <bold>Taxon:</bold> scientificName: <named-content xmlns:xlink="http://www.w3.org/1999/xlink" content-type="dwc:scientificName" xlink:type="simple"><italic><tp:taxon-name><tp:taxon-name-part taxon-name-part-type="genus" reg="Myrmoxenus">Myrmoxenus</tp:taxon-name-part><tp:taxon-name-part taxon-name-part-type="species" reg="ravouxi">ravouxi</tp:taxon-name-part></tp:taxon-name></italic> (André 1896)</named-content>; order: <named-content xmlns:xlink="http://www.w3.org/1999/xlink" content-type="dwc:order" xlink:type="simple"><tp:taxon-name><tp:taxon-name-part taxon-name-part-type="order">Hymenoptera</tp:taxon-name-part></tp:taxon-name></named-content>; family: <named-content xmlns:xlink="http://www.w3.org/1999/xlink" content-type="dwc:family" xlink:type="simple"><tp:taxon-name><tp:taxon-name-part taxon-name-part-type="family">Formicidae</tp:taxon-name-part></tp:taxon-name></named-content>; <bold>Location:</bold> country: <named-content xmlns:xlink="http://www.w3.org/1999/xlink" content-type="dwc:country" xlink:type="simple">Albania</named-content>; county: <named-content xmlns:xlink="http://www.w3.org/1999/xlink" content-type="dwc:county" xlink:type="simple">Korce</named-content>; locality: <named-content xmlns:xlink="http://www.w3.org/1999/xlink" content-type="dwc:locality" xlink:type="simple">Ostrovicë Mt., Voskopoje</named-content>; minimumElevationInMeters: <named-content xmlns:xlink="http://www.w3.org/1999/xlink" content-type="dwc:minimumElevationInMeters" xlink:type="simple">1312</named-content>; decimalLatitude: <named-content xmlns:xlink="http://www.w3.org/1999/xlink" content-type="dwc:decimalLatitude" xlink:type="simple">40.644715</named-content>; decimalLongitude: <named-content xmlns:xlink="http://www.w3.org/1999/xlink" content-type="dwc:decimalLongitude" xlink:type="simple">20.60356</named-content>; <bold>Event:</bold> eventDate: <named-content xmlns:xlink="http://www.w3.org/1999/xlink" content-type="dwc:eventDate" xlink:type="simple">07-07-2022</named-content>; habitat: <named-content xmlns:xlink="http://www.w3.org/1999/xlink" content-type="dwc:habitat" xlink:type="simple">pine forest</named-content>; <bold>Record Level:</bold> collectionID: <named-content xmlns:xlink="http://www.w3.org/1999/xlink" content-type="dwc:collectionID" xlink:type="simple">BFUS</named-content>; basisOfRecord: <named-content xmlns:xlink="http://www.w3.org/1999/xlink" content-type="dwc:basisOfRecord" xlink:type="simple">PreservedSpecimen</named-content></p></list-item></list></tp:treatment-sec><tp:treatment-sec sec-type="Notes"><title>Notes</title><p>This is the first record for Albania and the first member of <italic><tp:taxon-name><tp:taxon-name-part taxon-name-part-type="genus" reg="Myrmoxenus">Myrmoxenus</tp:taxon-name-part></tp:taxon-name></italic> for this country. It is widespread in Europe (missing in northern parts) to eastern Turkey (<xref ref-type="bibr" rid="B11211607">Schulz and Sanetra 2002</xref>). It is an active slave-maker, most often on <italic><tp:taxon-name><tp:taxon-name-part taxon-name-part-type="genus" reg="Temnothorax">Temnothorax</tp:taxon-name-part><tp:taxon-name-part taxon-name-part-type="species" reg="unifasciatus">unifasciatus</tp:taxon-name-part></tp:taxon-name></italic> (Latreille, 1798) (<xref ref-type="bibr" rid="B11211928">Buschinger and Winter 1985</xref>, <xref ref-type="bibr" rid="B11211607">Schulz and Sanetra 2002</xref>), but depending on the local fauna, it can also be found in nests of <italic><tp:taxon-name><tp:taxon-name-part taxon-name-part-type="genus" reg="Temnothorax">T.</tp:taxon-name-part><tp:taxon-name-part taxon-name-part-type="species" reg="affinis">affinis</tp:taxon-name-part></tp:taxon-name></italic> (Mayr, 1855), <italic><tp:taxon-name><tp:taxon-name-part taxon-name-part-type="genus">T.</tp:taxon-name-part><tp:taxon-name-part taxon-name-part-type="species" reg="albipennis">albipennis</tp:taxon-name-part></tp:taxon-name></italic> (Curtis, 1854), <italic><tp:taxon-name><tp:taxon-name-part taxon-name-part-type="genus" reg="Temnothorax">T.</tp:taxon-name-part><tp:taxon-name-part taxon-name-part-type="species" reg="tuberum">tuberum</tp:taxon-name-part></tp:taxon-name></italic> (Fabricius, 1775) and <italic><tp:taxon-name><tp:taxon-name-part taxon-name-part-type="genus">T.</tp:taxon-name-part><tp:taxon-name-part taxon-name-part-type="species" reg="nadigi">nadigi</tp:taxon-name-part></tp:taxon-name></italic> (Kutter, 1925) (<xref ref-type="bibr" rid="B11211616">Czechowski and Czechowska 2000</xref>, <xref ref-type="bibr" rid="B11211625">Seifert 2018</xref>). The new finding of <italic><tp:taxon-name><tp:taxon-name-part taxon-name-part-type="genus" reg="Myrmoxenus">M.</tp:taxon-name-part><tp:taxon-name-part taxon-name-part-type="species" reg="ravouxi">ravouxi</tp:taxon-name-part></tp:taxon-name></italic> is from a nest of <italic><tp:taxon-name><tp:taxon-name-part taxon-name-part-type="genus" reg="Temnothorax">T.</tp:taxon-name-part><tp:taxon-name-part taxon-name-part-type="species" reg="unifasciatus">unifasciatus</tp:taxon-name-part></tp:taxon-name></italic> in a pine forest in the Ostrovicë Mountain (southern Albania).</p></tp:treatment-sec><ref-list><ref id="B11211607"><element-citation xmlns:xlink="http://www.w3.org/1999/xlink" publication-type="article" xlink:type="simple"><person-group person-group-type="author"><name name-style="western"><surname>Schulz</surname><given-names>Andreas</given-names></name><name name-style="western"><surname>Sanetra</surname><given-names>Matthias</given-names></name></person-group><year>2002</year><article-title>Notes on the socially parasitic ants of Turkey and the synonymy of <italic><tp:taxon-name><tp:taxon-name-part taxon-name-part-type="genus" reg="Epimyrma">Epimyrma</tp:taxon-name-part></tp:taxon-name></italic> (<tp:taxon-name><tp:taxon-name-part taxon-name-part-type="order">Hymenoptera</tp:taxon-name-part></tp:taxon-name>, <tp:taxon-name><tp:taxon-name-part taxon-name-part-type="family">Formicidae</tp:taxon-name-part></tp:taxon-name>)</article-title><source>Entomofauna</source><volume>23</volume><issue>14</issue><fpage>157</fpage><lpage>172</lpage></element-citation></ref><ref id="B11211928"><element-citation xmlns:xlink="http://www.w3.org/1999/xlink" publication-type="article" xlink:type="simple"><person-group person-group-type="author"><name name-style="western"><surname>Buschinger</surname><given-names>Alfred</given-names></name><name name-style="western"><surname>Winter</surname><given-names>Ursula</given-names></name></person-group><year>1985</year><article-title>Life history and male morphology of the workerless parasitic ant <italic><tp:taxon-name><tp:taxon-name-part taxon-name-part-type="genus" reg="Epimyrma">Epimyrma</tp:taxon-name-part><tp:taxon-name-part taxon-name-part-type="species" reg="corsica">corsica</tp:taxon-name-part></tp:taxon-name></italic> (<tp:taxon-name><tp:taxon-name-part taxon-name-part-type="order">Hymenoptera</tp:taxon-name-part></tp:taxon-name>: <tp:taxon-name><tp:taxon-name-part taxon-name-part-type="family">Formicidae</tp:taxon-name-part></tp:taxon-name>)</article-title><source>Entomologia Generalis</source><volume>10</volume><issue>2</issue><fpage>65</fpage><lpage>75</lpage><pub-id pub-id-type="doi">10.1127/entom.gen/10/1985/65</pub-id></element-citation></ref><ref id="B11211616"><element-citation xmlns:xlink="http://www.w3.org/1999/xlink" publication-type="article" xlink:type="simple"><person-group person-group-type="author"><name name-style="western"><surname>Czechowski</surname><given-names>W</given-names></name><name name-style="western"><surname>Czechowska</surname><given-names>W</given-names></name></person-group><year>2000</year><article-title><italic><tp:taxon-name><tp:taxon-name-part taxon-name-part-type="genus" reg="Epimyrma">Epimyrma</tp:taxon-name-part><tp:taxon-name-part taxon-name-part-type="species" reg="ravouxi">ravouxi</tp:taxon-name-part></tp:taxon-name></italic> (André, 1896) (<tp:taxon-name><tp:taxon-name-part taxon-name-part-type="order">Hymenoptera</tp:taxon-name-part></tp:taxon-name>, <tp:taxon-name><tp:taxon-name-part taxon-name-part-type="family">Formicidae</tp:taxon-name-part></tp:taxon-name>) in the Pieniny Mts - notes on its occurrence and biology.</article-title><source>Fragmenta Faunistica (Warsaw)</source><volume>43</volume><fpage>29</fpage><lpage>33</lpage><pub-id pub-id-type="doi">10.3161/00159301FF2000.43.3.029</pub-id></element-citation></ref><ref id="B11211625"><element-citation xmlns:xlink="http://www.w3.org/1999/xlink" publication-type="book" xlink:type="simple"><person-group person-group-type="author"><name name-style="western"><surname>Seifert</surname><given-names>Bernhard</given-names></name></person-group><year>2018</year><source>The ants of Central and North Europe</source><publisher-name>lutra Verlags- und Vertriebsgesellschaft, Tauer</publisher-name><size units="page">408</size></element-citation></ref></ref-list></tp:taxon-treatment>
