# Supplementary material for: Further records of social parasitic ants in Europe and review of the Bulgarian species
Source: Biodivers Data J. 2024 May 27;12:e123575. doi: 10.3897/BDJ.12.e123575 (PMC11150874; doi:10.3897/BDJ.12.e123575)
Supplement: XML Treatment for Myrmoxenus gordiagini [file BDJ.12.e123575-treatment4.xml]

<!DOCTYPE tp:taxon-treatment
  PUBLIC "-//TaxonX//DTD Taxonomic Treatment Publishing DTD v0 20100105//EN" "tax-treatment-NSO.dtd">
<tp:taxon-treatment xmlns:tp="http://www.plazi.org/taxpub"><tp:treatment-meta><mixed-citation publication-type="journal"><person-group><name><surname>Lapeva-Gjonova</surname><given-names>Albena</given-names></name><name><surname>Csősz</surname><given-names>Sándor</given-names></name><name><surname>Mifsud</surname><given-names>David</given-names></name></person-group><article-title>Further records of social parasitic ants in Europe and review of the Bulgarian species</article-title><source>Biodivers Data J</source><day>27</day><month>05</month><year>2024</year><volume>12</volume><pub-id pub-id-type="doi">10.3897/BDJ.12.e123575</pub-id></mixed-citation></tp:treatment-meta><tp:nomenclature><tp:taxon-name>
            <object-id xmlns:xlink="http://www.w3.org/1999/xlink" content-type="arpha" xlink:type="simple">6CBAB83E-43A7-56B6-BD06-9672E7506369</object-id>
            <tp:taxon-name-part taxon-name-part-type="genus">Myrmoxenus</tp:taxon-name-part>
            <tp:taxon-name-part taxon-name-part-type="species">gordiagini</tp:taxon-name-part>
          </tp:taxon-name><tp:taxon-authority>Ruzsky, 1902</tp:taxon-authority></tp:nomenclature><tp:treatment-sec sec-type="materials"><title>Materials</title><list list-type="alpha-lower" list-content="occurrences"><list-item><p><bold>Type status:</bold> <named-content xmlns:xlink="http://www.w3.org/1999/xlink" content-type="dwc:typeStatus" xlink:type="simple">Other material</named-content>. <bold>Occurrence:</bold> catalogNumber: <named-content xmlns:xlink="http://www.w3.org/1999/xlink" content-type="dwc:catalogNumber" xlink:type="simple">BFUS-I-AG001994</named-content>; recordedBy: <named-content xmlns:xlink="http://www.w3.org/1999/xlink" content-type="dwc:recordedBy" xlink:type="simple">M. Langourov</named-content>; individualCount: <named-content xmlns:xlink="http://www.w3.org/1999/xlink" content-type="dwc:individualCount" xlink:type="simple">1</named-content>; sex: <named-content xmlns:xlink="http://www.w3.org/1999/xlink" content-type="dwc:sex" xlink:type="simple">queen</named-content>; preparations: <named-content xmlns:xlink="http://www.w3.org/1999/xlink" content-type="dwc:preparations" xlink:type="simple">pinned</named-content>; occurrenceID: <named-content xmlns:xlink="http://www.w3.org/1999/xlink" content-type="dwc:occurrenceID" xlink:type="simple">2FEA08F5-DEFF-543A-8CD4-1A0D73257F30</named-content>; <bold>Taxon:</bold> scientificName: <named-content xmlns:xlink="http://www.w3.org/1999/xlink" content-type="dwc:scientificName" xlink:type="simple"><italic><tp:taxon-name><tp:taxon-name-part taxon-name-part-type="genus" reg="Myrmoxenus">Myrmoxenus</tp:taxon-name-part><tp:taxon-name-part taxon-name-part-type="species" reg="gordiagini">gordiagini</tp:taxon-name-part></tp:taxon-name></italic> Ruzsky, 1902</named-content>; order: <named-content xmlns:xlink="http://www.w3.org/1999/xlink" content-type="dwc:order" xlink:type="simple"><tp:taxon-name><tp:taxon-name-part taxon-name-part-type="order">Hymenoptera</tp:taxon-name-part></tp:taxon-name></named-content>; family: <named-content xmlns:xlink="http://www.w3.org/1999/xlink" content-type="dwc:family" xlink:type="simple"><tp:taxon-name><tp:taxon-name-part taxon-name-part-type="family">Formicidae</tp:taxon-name-part></tp:taxon-name></named-content>; taxonRank: <named-content xmlns:xlink="http://www.w3.org/1999/xlink" content-type="dwc:taxonRank" xlink:type="simple">species</named-content>; <bold>Location:</bold> country: <named-content xmlns:xlink="http://www.w3.org/1999/xlink" content-type="dwc:country" xlink:type="simple">Bulgaria</named-content>; county: <named-content xmlns:xlink="http://www.w3.org/1999/xlink" content-type="dwc:county" xlink:type="simple">Blagoevgrad</named-content>; municipality: <named-content xmlns:xlink="http://www.w3.org/1999/xlink" content-type="dwc:municipality" xlink:type="simple">Strumyani</named-content>; locality: <named-content xmlns:xlink="http://www.w3.org/1999/xlink" content-type="dwc:locality" xlink:type="simple">Struma Valley, near Kamenitsa vill.</named-content>; minimumElevationInMeters: <named-content xmlns:xlink="http://www.w3.org/1999/xlink" content-type="dwc:minimumElevationInMeters" xlink:type="simple">170</named-content>; maximumElevationInMeters: <named-content xmlns:xlink="http://www.w3.org/1999/xlink" content-type="dwc:maximumElevationInMeters" xlink:type="simple">240</named-content>; decimalLatitude: <named-content xmlns:xlink="http://www.w3.org/1999/xlink" content-type="dwc:decimalLatitude" xlink:type="simple">41.65</named-content>; decimalLongitude: <named-content xmlns:xlink="http://www.w3.org/1999/xlink" content-type="dwc:decimalLongitude" xlink:type="simple">23.167</named-content>; <bold>Event:</bold> samplingProtocol: <named-content xmlns:xlink="http://www.w3.org/1999/xlink" content-type="dwc:samplingProtocol" xlink:type="simple">tree trap</named-content>; startDayOfYear: <named-content xmlns:xlink="http://www.w3.org/1999/xlink" content-type="dwc:startDayOfYear" xlink:type="simple">27-09-2002</named-content>; endDayOfYear: <named-content xmlns:xlink="http://www.w3.org/1999/xlink" content-type="dwc:endDayOfYear" xlink:type="simple">02-11-2002</named-content>; habitat: <named-content xmlns:xlink="http://www.w3.org/1999/xlink" content-type="dwc:habitat" xlink:type="simple">xerothermophilic site with <italic><tp:taxon-name><tp:taxon-name-part taxon-name-part-type="genus" reg="Quercus">Quercus</tp:taxon-name-part><tp:taxon-name-part taxon-name-part-type="species" reg="coccifera">coccifera</tp:taxon-name-part></tp:taxon-name></italic> L.</named-content>; <bold>Record Level:</bold> collectionID: <named-content xmlns:xlink="http://www.w3.org/1999/xlink" content-type="dwc:collectionID" xlink:type="simple">BFUS</named-content>; basisOfRecord: <named-content xmlns:xlink="http://www.w3.org/1999/xlink" content-type="dwc:basisOfRecord" xlink:type="simple">PreservedSpecimen</named-content></p></list-item></list></tp:treatment-sec><tp:treatment-sec sec-type="Notes"><title>Notes</title><p>This is an active slave-making species on some <italic><tp:taxon-name><tp:taxon-name-part taxon-name-part-type="genus" reg="Temnothorax">Temnothorax</tp:taxon-name-part></tp:taxon-name></italic> species – <italic><tp:taxon-name><tp:taxon-name-part taxon-name-part-type="genus" reg="Temnothorax">T.</tp:taxon-name-part><tp:taxon-name-part taxon-name-part-type="species" reg="lichtensteini">lichtensteini</tp:taxon-name-part></tp:taxon-name></italic> (Bondroit, 1918), <italic><tp:taxon-name><tp:taxon-name-part taxon-name-part-type="genus">T.</tp:taxon-name-part><tp:taxon-name-part taxon-name-part-type="species" reg="graecus">graecus</tp:taxon-name-part></tp:taxon-name></italic> (Forel, 1911) <italic><tp:taxon-name><tp:taxon-name-part taxon-name-part-type="genus">T.</tp:taxon-name-part><tp:taxon-name-part taxon-name-part-type="species" reg="korbi">korbi</tp:taxon-name-part></tp:taxon-name></italic> (Emery, 1924), <italic><tp:taxon-name><tp:taxon-name-part taxon-name-part-type="genus">T.</tp:taxon-name-part><tp:taxon-name-part taxon-name-part-type="species" reg="bulgaricus">bulgaricus</tp:taxon-name-part></tp:taxon-name></italic> (Forel, 1892) and <italic><tp:taxon-name><tp:taxon-name-part taxon-name-part-type="genus">T.</tp:taxon-name-part><tp:taxon-name-part taxon-name-part-type="species" reg="serviculus">serviculus</tp:taxon-name-part></tp:taxon-name></italic> (Ruzsky, 1902) (<xref ref-type="bibr" rid="B11211643">Buschinger and Douwes 1993</xref>, <xref ref-type="bibr" rid="B11211607">Schulz and Sanetra 2002</xref>, <xref ref-type="bibr" rid="B11211652">Bračko 2010</xref>). There was only one previous record of <italic><tp:taxon-name><tp:taxon-name-part taxon-name-part-type="genus" reg="Myrmoxenus">Myrmoxenus</tp:taxon-name-part><tp:taxon-name-part taxon-name-part-type="species" reg="gordiagini">gordiagini</tp:taxon-name-part></tp:taxon-name></italic> from Bulgaria (Western Predbalkan, Reselets vill.) (<xref ref-type="bibr" rid="B11211643">Buschinger and Douwes 1993</xref>).</p></tp:treatment-sec><ref-list><ref id="B11211643"><element-citation xmlns:xlink="http://www.w3.org/1999/xlink" publication-type="article" xlink:type="simple"><person-group person-group-type="author"><name name-style="western"><surname>Buschinger</surname><given-names>Alfred</given-names></name><name name-style="western"><surname>Douwes</surname><given-names>Per</given-names></name></person-group><year>1993</year><article-title>Socially parasitic ants of Greece</article-title><source>Biologia Gallo-hellenica</source><volume>20</volume><issue>1</issue><fpage>183</fpage><lpage>189</lpage></element-citation></ref><ref id="B11211607"><element-citation xmlns:xlink="http://www.w3.org/1999/xlink" publication-type="article" xlink:type="simple"><person-group person-group-type="author"><name name-style="western"><surname>Schulz</surname><given-names>Andreas</given-names></name><name name-style="western"><surname>Sanetra</surname><given-names>Matthias</given-names></name></person-group><year>2002</year><article-title>Notes on the socially parasitic ants of Turkey and the synonymy of <italic><tp:taxon-name><tp:taxon-name-part taxon-name-part-type="genus" reg="Epimyrma">Epimyrma</tp:taxon-name-part></tp:taxon-name></italic> (<tp:taxon-name><tp:taxon-name-part taxon-name-part-type="order">Hymenoptera</tp:taxon-name-part></tp:taxon-name>, <tp:taxon-name><tp:taxon-name-part taxon-name-part-type="family">Formicidae</tp:taxon-name-part></tp:taxon-name>)</article-title><source>Entomofauna</source><volume>23</volume><issue>14</issue><fpage>157</fpage><lpage>172</lpage></element-citation></ref><ref id="B11211652"><element-citation xmlns:xlink="http://www.w3.org/1999/xlink" publication-type="article" xlink:type="simple"><person-group person-group-type="author"><name name-style="western"><surname>Bračko</surname><given-names>Gregor</given-names></name></person-group><year>2010</year><article-title>First record of a slave-making ant <italic><tp:taxon-name><tp:taxon-name-part taxon-name-part-type="genus" reg="Myrmoxenus">Myrmoxenus</tp:taxon-name-part><tp:taxon-name-part taxon-name-part-type="species" reg="gordiagini">gordiagini</tp:taxon-name-part></tp:taxon-name></italic> Ruzsky, 1902 (<tp:taxon-name><tp:taxon-name-part taxon-name-part-type="order">Hymenoptera</tp:taxon-name-part></tp:taxon-name>: <tp:taxon-name><tp:taxon-name-part taxon-name-part-type="family">Formicidae</tp:taxon-name-part></tp:taxon-name>) in Slovenia</article-title><source>Acta Entomologica Slovenica</source><volume>18</volume><issue>2</issue><fpage>137</fpage><lpage>142</lpage></element-citation></ref></ref-list></tp:taxon-treatment>
