# Supplementary material for: Further records of social parasitic ants in Europe and review of the Bulgarian species
Source: Biodivers Data J. 2024 May 27;12:e123575. doi: 10.3897/BDJ.12.e123575 (PMC11150874; doi:10.3897/BDJ.12.e123575)
Supplement: XML Treatment for Myrmoxenus kraussei [file BDJ.12.e123575-treatment5.xml]

<!DOCTYPE tp:taxon-treatment
  PUBLIC "-//TaxonX//DTD Taxonomic Treatment Publishing DTD v0 20100105//EN" "tax-treatment-NSO.dtd">
<tp:taxon-treatment xmlns:tp="http://www.plazi.org/taxpub"><tp:treatment-meta><mixed-citation publication-type="journal"><person-group><name><surname>Lapeva-Gjonova</surname><given-names>Albena</given-names></name><name><surname>Csősz</surname><given-names>Sándor</given-names></name><name><surname>Mifsud</surname><given-names>David</given-names></name></person-group><article-title>Further records of social parasitic ants in Europe and review of the Bulgarian species</article-title><source>Biodivers Data J</source><day>27</day><month>05</month><year>2024</year><volume>12</volume><pub-id pub-id-type="doi">10.3897/BDJ.12.e123575</pub-id></mixed-citation></tp:treatment-meta><tp:nomenclature><tp:taxon-name>
            <object-id xmlns:xlink="http://www.w3.org/1999/xlink" content-type="arpha" xlink:type="simple">AD2F92EF-7F62-52FD-B5F2-F8036D5555ED</object-id>
            <tp:taxon-name-part taxon-name-part-type="genus">Myrmoxenus</tp:taxon-name-part>
            <tp:taxon-name-part taxon-name-part-type="species">kraussei</tp:taxon-name-part>
          </tp:taxon-name><tp:taxon-authority>(Emery, 1915)</tp:taxon-authority></tp:nomenclature><tp:treatment-sec sec-type="materials"><title>Materials</title><list list-type="alpha-lower" list-content="occurrences"><list-item><p><bold>Type status:</bold> <named-content xmlns:xlink="http://www.w3.org/1999/xlink" content-type="dwc:typeStatus" xlink:type="simple">Other material</named-content>. <bold>Occurrence:</bold> catalogNumber: <named-content xmlns:xlink="http://www.w3.org/1999/xlink" content-type="dwc:catalogNumber" xlink:type="simple">BFUS-I-AG001995</named-content>; recordedBy: <named-content xmlns:xlink="http://www.w3.org/1999/xlink" content-type="dwc:recordedBy" xlink:type="simple">M. Langourov</named-content>; individualCount: <named-content xmlns:xlink="http://www.w3.org/1999/xlink" content-type="dwc:individualCount" xlink:type="simple">1</named-content>; sex: <named-content xmlns:xlink="http://www.w3.org/1999/xlink" content-type="dwc:sex" xlink:type="simple">queen</named-content>; preparations: <named-content xmlns:xlink="http://www.w3.org/1999/xlink" content-type="dwc:preparations" xlink:type="simple">pinned</named-content>; occurrenceID: <named-content xmlns:xlink="http://www.w3.org/1999/xlink" content-type="dwc:occurrenceID" xlink:type="simple">D271AAA3-2B74-5B38-BC98-9D5F798A89A3</named-content>; <bold>Taxon:</bold> scientificName: <named-content xmlns:xlink="http://www.w3.org/1999/xlink" content-type="dwc:scientificName" xlink:type="simple"><italic><tp:taxon-name><tp:taxon-name-part taxon-name-part-type="genus" reg="Myrmoxenus">Myrmoxenus</tp:taxon-name-part><tp:taxon-name-part taxon-name-part-type="species" reg="kraussei">kraussei</tp:taxon-name-part></tp:taxon-name></italic> (Emery, 1915)</named-content>; order: <named-content xmlns:xlink="http://www.w3.org/1999/xlink" content-type="dwc:order" xlink:type="simple"><tp:taxon-name><tp:taxon-name-part taxon-name-part-type="order">Hymenoptera</tp:taxon-name-part></tp:taxon-name></named-content>; family: <named-content xmlns:xlink="http://www.w3.org/1999/xlink" content-type="dwc:family" xlink:type="simple"><tp:taxon-name><tp:taxon-name-part taxon-name-part-type="family">Formicidae</tp:taxon-name-part></tp:taxon-name></named-content>; taxonRank: <named-content xmlns:xlink="http://www.w3.org/1999/xlink" content-type="dwc:taxonRank" xlink:type="simple">species</named-content>; <bold>Location:</bold> country: <named-content xmlns:xlink="http://www.w3.org/1999/xlink" content-type="dwc:country" xlink:type="simple">Bulgaria</named-content>; county: <named-content xmlns:xlink="http://www.w3.org/1999/xlink" content-type="dwc:county" xlink:type="simple">Blagoevgrad</named-content>; municipality: <named-content xmlns:xlink="http://www.w3.org/1999/xlink" content-type="dwc:municipality" xlink:type="simple">Strumyani</named-content>; locality: <named-content xmlns:xlink="http://www.w3.org/1999/xlink" content-type="dwc:locality" xlink:type="simple">Struma Valley, near Kamenitsa vill.</named-content>; minimumElevationInMeters: <named-content xmlns:xlink="http://www.w3.org/1999/xlink" content-type="dwc:minimumElevationInMeters" xlink:type="simple">170</named-content>; maximumElevationInMeters: <named-content xmlns:xlink="http://www.w3.org/1999/xlink" content-type="dwc:maximumElevationInMeters" xlink:type="simple">240</named-content>; decimalLatitude: <named-content xmlns:xlink="http://www.w3.org/1999/xlink" content-type="dwc:decimalLatitude" xlink:type="simple">41.650</named-content>; decimalLongitude: <named-content xmlns:xlink="http://www.w3.org/1999/xlink" content-type="dwc:decimalLongitude" xlink:type="simple">23.167</named-content>; <bold>Event:</bold> samplingProtocol: <named-content xmlns:xlink="http://www.w3.org/1999/xlink" content-type="dwc:samplingProtocol" xlink:type="simple">soil traps</named-content>; startDayOfYear: <named-content xmlns:xlink="http://www.w3.org/1999/xlink" content-type="dwc:startDayOfYear" xlink:type="simple">07-09-2002</named-content>; endDayOfYear: <named-content xmlns:xlink="http://www.w3.org/1999/xlink" content-type="dwc:endDayOfYear" xlink:type="simple">27-09-2002</named-content>; habitat: <named-content xmlns:xlink="http://www.w3.org/1999/xlink" content-type="dwc:habitat" xlink:type="simple">xerothermophilic site with <italic><tp:taxon-name><tp:taxon-name-part taxon-name-part-type="genus" reg="Quercus">Quercus</tp:taxon-name-part><tp:taxon-name-part taxon-name-part-type="species" reg="coccifera">coccifera</tp:taxon-name-part></tp:taxon-name></italic> L.</named-content>; <bold>Record Level:</bold> collectionID: <named-content xmlns:xlink="http://www.w3.org/1999/xlink" content-type="dwc:collectionID" xlink:type="simple">BFUS</named-content>; basisOfRecord: <named-content xmlns:xlink="http://www.w3.org/1999/xlink" content-type="dwc:basisOfRecord" xlink:type="simple">PreservedSpecimen</named-content></p></list-item><list-item><p><bold>Type status:</bold> <named-content xmlns:xlink="http://www.w3.org/1999/xlink" content-type="dwc:typeStatus" xlink:type="simple">Other material</named-content>. <bold>Occurrence:</bold> catalogNumber: <named-content xmlns:xlink="http://www.w3.org/1999/xlink" content-type="dwc:catalogNumber" xlink:type="simple">BFUS-I-AG001995</named-content>; recordedBy: <named-content xmlns:xlink="http://www.w3.org/1999/xlink" content-type="dwc:recordedBy" xlink:type="simple">M. Langourov</named-content>; individualCount: <named-content xmlns:xlink="http://www.w3.org/1999/xlink" content-type="dwc:individualCount" xlink:type="simple">1</named-content>; sex: <named-content xmlns:xlink="http://www.w3.org/1999/xlink" content-type="dwc:sex" xlink:type="simple">worker</named-content>; preparations: <named-content xmlns:xlink="http://www.w3.org/1999/xlink" content-type="dwc:preparations" xlink:type="simple">pinned</named-content>; occurrenceID: <named-content xmlns:xlink="http://www.w3.org/1999/xlink" content-type="dwc:occurrenceID" xlink:type="simple">39583CA7-6A53-55DC-8F37-7F1094C33064</named-content>; <bold>Taxon:</bold> scientificName: <named-content xmlns:xlink="http://www.w3.org/1999/xlink" content-type="dwc:scientificName" xlink:type="simple"><italic><tp:taxon-name><tp:taxon-name-part taxon-name-part-type="genus" reg="Myrmoxenus">Myrmoxenus</tp:taxon-name-part><tp:taxon-name-part taxon-name-part-type="species" reg="kraussei">kraussei</tp:taxon-name-part></tp:taxon-name></italic> (Emery, 1915)</named-content>; order: <named-content xmlns:xlink="http://www.w3.org/1999/xlink" content-type="dwc:order" xlink:type="simple"><tp:taxon-name><tp:taxon-name-part taxon-name-part-type="order">Hymenoptera</tp:taxon-name-part></tp:taxon-name></named-content>; family: <named-content xmlns:xlink="http://www.w3.org/1999/xlink" content-type="dwc:family" xlink:type="simple"><tp:taxon-name><tp:taxon-name-part taxon-name-part-type="family">Formicidae</tp:taxon-name-part></tp:taxon-name></named-content>; taxonRank: <named-content xmlns:xlink="http://www.w3.org/1999/xlink" content-type="dwc:taxonRank" xlink:type="simple">species</named-content>; <bold>Location:</bold> country: <named-content xmlns:xlink="http://www.w3.org/1999/xlink" content-type="dwc:country" xlink:type="simple">Bulgaria</named-content>; county: <named-content xmlns:xlink="http://www.w3.org/1999/xlink" content-type="dwc:county" xlink:type="simple">Blagoevgrad</named-content>; municipality: <named-content xmlns:xlink="http://www.w3.org/1999/xlink" content-type="dwc:municipality" xlink:type="simple">Strumyani</named-content>; locality: <named-content xmlns:xlink="http://www.w3.org/1999/xlink" content-type="dwc:locality" xlink:type="simple">Struma Valley, near Kamenitsa vill.</named-content>; minimumElevationInMeters: <named-content xmlns:xlink="http://www.w3.org/1999/xlink" content-type="dwc:minimumElevationInMeters" xlink:type="simple">170</named-content>; maximumElevationInMeters: <named-content xmlns:xlink="http://www.w3.org/1999/xlink" content-type="dwc:maximumElevationInMeters" xlink:type="simple">240</named-content>; decimalLatitude: <named-content xmlns:xlink="http://www.w3.org/1999/xlink" content-type="dwc:decimalLatitude" xlink:type="simple">41.650</named-content>; decimalLongitude: <named-content xmlns:xlink="http://www.w3.org/1999/xlink" content-type="dwc:decimalLongitude" xlink:type="simple">23.167</named-content>; <bold>Event:</bold> samplingProtocol: <named-content xmlns:xlink="http://www.w3.org/1999/xlink" content-type="dwc:samplingProtocol" xlink:type="simple">soil traps</named-content>; startDayOfYear: <named-content xmlns:xlink="http://www.w3.org/1999/xlink" content-type="dwc:startDayOfYear" xlink:type="simple">07-09-2002</named-content>; endDayOfYear: <named-content xmlns:xlink="http://www.w3.org/1999/xlink" content-type="dwc:endDayOfYear" xlink:type="simple">27-09-2002</named-content>; habitat: <named-content xmlns:xlink="http://www.w3.org/1999/xlink" content-type="dwc:habitat" xlink:type="simple">xerothermophilic site with <italic><tp:taxon-name><tp:taxon-name-part taxon-name-part-type="genus" reg="Quercus">Quercus</tp:taxon-name-part><tp:taxon-name-part taxon-name-part-type="species" reg="coccifera">coccifera</tp:taxon-name-part></tp:taxon-name></italic> L.</named-content>; <bold>Record Level:</bold> collectionID: <named-content xmlns:xlink="http://www.w3.org/1999/xlink" content-type="dwc:collectionID" xlink:type="simple">BFUS</named-content>; basisOfRecord: <named-content xmlns:xlink="http://www.w3.org/1999/xlink" content-type="dwc:basisOfRecord" xlink:type="simple">PreservedSpecimen</named-content></p></list-item></list></tp:treatment-sec><tp:treatment-sec sec-type="Notes"><title>Notes</title><p>Although the species was considered a degenerate slave-maker because of its very low worker number, <xref ref-type="bibr" rid="B11211874">Suefuji and Heinze (2015)</xref> suggest that it may be actively involved in slave raiding. <italic><tp:taxon-name><tp:taxon-name-part taxon-name-part-type="genus" reg="Myrmoxenus">Myrmoxenus</tp:taxon-name-part><tp:taxon-name-part taxon-name-part-type="species" reg="kraussei">kraussei</tp:taxon-name-part></tp:taxon-name></italic> has a Mediterranean distribution and prefers xerothermophilic habitats, where it most commonly uses <italic><tp:taxon-name><tp:taxon-name-part taxon-name-part-type="genus" reg="Temnothorax">Temnothorax</tp:taxon-name-part><tp:taxon-name-part taxon-name-part-type="species" reg="recedens">recedens</tp:taxon-name-part></tp:taxon-name></italic> as a host (<xref ref-type="bibr" rid="B11211571">Buschinger 1989</xref>, <xref ref-type="bibr" rid="B11418327">Tinaut et al. 2005</xref>). Only two records of <italic><tp:taxon-name><tp:taxon-name-part taxon-name-part-type="genus" reg="Myrmoxenus">M.</tp:taxon-name-part><tp:taxon-name-part taxon-name-part-type="species" reg="kraussei">kraussei</tp:taxon-name-part></tp:taxon-name></italic> were recently reported from Bulgaria (Vrachanska Mt.) (<xref ref-type="bibr" rid="B11211661">Ljubomirov 2019</xref>). It is well distinguished by long, pointed setae (145-170 μm) on the body.</p></tp:treatment-sec><ref-list><ref id="B11211874"><element-citation xmlns:xlink="http://www.w3.org/1999/xlink" publication-type="article" xlink:type="simple"><person-group person-group-type="author"><name name-style="western"><surname>Suefuji</surname><given-names>Masaki</given-names></name><name name-style="western"><surname>Heinze</surname><given-names>Jürgen</given-names></name></person-group><year>2015</year><article-title>Degenerate slave‐makers, but nevertheless slave‐makers? Host worker relatedness in the ant <italic><tp:taxon-name><tp:taxon-name-part taxon-name-part-type="genus" reg="Myrmoxenus">Myrmoxenus</tp:taxon-name-part><tp:taxon-name-part taxon-name-part-type="species" reg="kraussei">kraussei</tp:taxon-name-part></tp:taxon-name></italic></article-title><source>Integrative Zoology</source><volume>10</volume><issue>2</issue><fpage>182</fpage><lpage>185</lpage><uri xlink:type="simple">https://onlinelibrary.wiley.com/doi/10.1111/1749-4877.12120</uri><pub-id pub-id-type="doi">10.1111/1749-4877.12120</pub-id></element-citation></ref><ref id="B11211571"><element-citation xmlns:xlink="http://www.w3.org/1999/xlink" publication-type="article" xlink:type="simple"><person-group person-group-type="author"><name name-style="western"><surname>Buschinger</surname><given-names>Alfred</given-names></name></person-group><year>1989</year><article-title>Evolution, speciation, and inbreeding in the parasitic ant genus <italic><tp:taxon-name><tp:taxon-name-part taxon-name-part-type="genus" reg="Epimyrma">Epimyrma</tp:taxon-name-part></tp:taxon-name></italic> (<tp:taxon-name><tp:taxon-name-part taxon-name-part-type="order">Hymenoptera</tp:taxon-name-part></tp:taxon-name>, <tp:taxon-name><tp:taxon-name-part taxon-name-part-type="family">Formicidae</tp:taxon-name-part></tp:taxon-name>)</article-title><source>Journal of Evolutionary Biology</source><volume>2</volume><fpage>265</fpage><lpage>283</lpage><pub-id pub-id-type="doi">10.1046/j.1420-9101.1989.2040265.x</pub-id></element-citation></ref><ref id="B11418327"><element-citation xmlns:xlink="http://www.w3.org/1999/xlink" publication-type="article" xlink:type="simple"><person-group person-group-type="author"><name name-style="western"><surname>Tinaut</surname><given-names>A.</given-names></name><name name-style="western"><surname>Ruano</surname><given-names>F.</given-names></name><name name-style="western"><surname>Martínez</surname><given-names>M. D.</given-names></name><name name-style="western"><surname>D</surname><given-names>M.</given-names></name></person-group><year>2005</year><article-title>Biology, distribution and taxonomic status of the parasitic ants of the Iberian Peninsula (<tp:taxon-name><tp:taxon-name-part taxon-name-part-type="order">Hymenoptera</tp:taxon-name-part></tp:taxon-name>: <tp:taxon-name><tp:taxon-name-part taxon-name-part-type="family">Formicidae</tp:taxon-name-part></tp:taxon-name>, <tp:taxon-name><tp:taxon-name-part taxon-name-part-type="subfamily">Myrmicinae</tp:taxon-name-part></tp:taxon-name>)</article-title><source>Sociobiology</source><volume>46</volume><fpage>449</fpage><lpage>489</lpage></element-citation></ref><ref id="B11211661"><element-citation xmlns:xlink="http://www.w3.org/1999/xlink" publication-type="chapter" xlink:type="simple"><person-group person-group-type="author"><name name-style="western"><surname>Ljubomirov</surname><given-names>Toshko</given-names></name></person-group><year>2019</year><chapter-title>Review of the hymenopteran fauna (Insecta: Hymenoptera) of the Vratchanska Planina Mountains with a checklist of species</chapter-title><person-group person-group-type="editor"><name name-style="western"><surname>Bechev</surname><given-names>Dimitar</given-names></name><name name-style="western"><surname>Georgiev</surname><given-names>Dilian</given-names></name></person-group><source>Faunistic diversity of Vrachanski Balkan Nature Park. Part 2</source><publisher-name>Plovdiv University Press</publisher-name><publisher-loc>Plovdiv</publisher-loc><size units="page">81-106</size></element-citation></ref></ref-list></tp:taxon-treatment>
